# Supplementary material for: Effect of Low Red‐to‐Far‐Red Light on Stem Elongation and Pith Cell Development in Dicots
Source: Plant Direct. 2025 Apr 15;9(4):e70072. doi: 10.1002/pld3.70072 (PMC11999800; doi:10.1002/pld3.70072)
Supplement: Supplementary file 2 — Table S1: DEGs (limma‐voom output)—both FR‐responsive DEGs AND pith‐specific DEGs. Table S2: GO enrichment analysis—FR‐responsive and pith‐specific. Table S3: Sequences of the synthesized promoters. Table S4: qPCR primers used in this study. [file PLD3-9-e70072-s007.xlsx]

## Sheet: Table S1 DEG
Table S1: Summary of differentially expressed genes (DEGs).
Explanation: For each DE contrast, logFC and adjusted P value.
	logFC.Int-T1	adj.P.Val.Int-T1	logFC.Int-T2	adj.P.Val.Int-T2	logFC.Int-T3	adj.P.Val.Int-T3	logFC.Int-T4	adj.P.Val.Int-T4	logFC.CC-T3	adj.P.Val.CC-T3	logFC.CCspecific-WL-T3	adj.P.Val.CCspecific-WL-T3	logFC.CCspecific-FR-T3	adj.P.Val.CCspecific-FR-T3	logFC.CC-T4	adj.P.Val.CC-T4	logFC.CCspecific-WL-T4	adj.P.Val.CCspecific-WL-T4	logFC.CCspecific-FR-T4	adj.P.Val.CCspecific-FR-T4
gene:Solyc00g500003.1	-1.292	0.456654	-0.453344	0.905818	-0.544174	0.947687	0.0501209	0.98949	-0.187908	0.96877	0.544479	0.999767	0.900745	0.998436	-1.09444	0.742691	0.964293	0.812152	-0.180267	0.981321
gene:Solyc00g500011.1	-0.865629	0.602399	0.470573	0.891298	0.726324	0.897512	-0.56877	0.851477	-0.585264	0.862294	0.554658	0.999767	-0.75693	0.998436	-0.554998	0.886785	-0.476862	0.902927	-0.46309	0.932009
gene:Solyc00g500019.1	-1.73791	0.407513	0.614337	0.856051	-0.570766	0.950174	-0.423473	0.928353	-1.45585	0.696645	0.191307	0.999767	-0.693782	0.998436	-0.161041	0.984801	0.364463	0.948668	0.626895	0.914854
gene:Solyc00g500020.1	-1.35986	0.289527	0.862006	0.606977	0.0474781	0.996959	-0.106475	0.975539	-0.679835	0.764125	0.473883	0.999767	-0.25343	0.998436	-0.186302	0.967278	0.572864	0.850469	0.493037	0.881471
gene:Solyc00g500021.1	-1.82558	0.225377	0.401092	0.87753	-0.773877	0.856482	-0.169432	0.965828	-1.66118	0.524875	0.289251	0.999767	-0.598057	0.998436	-0.369517	0.929884	0.534751	0.873761	0.334667	0.948843
gene:Solyc00g500022.1	-1.03153	0.321716	0.66425	0.620921	-0.42966	0.899571	0.449578	0.794542	-0.430261	0.845919	-0.388171	0.999767	-0.388773	0.998436	0.122177	0.972664	0.620576	0.785615	0.293174	0.924672
gene:Solyc00g180440.2	-2.59862	0.0680508	0.0665652	0.979998	-0.412061	0.948647	0.40794	0.88949	-0.830613	0.770712	-0.0403313	0.999767	-0.458883	0.998436	0.047226	0.99467	0.532513	0.881079	0.171799	0.974697
gene:Solyc00g500023.1	-0.893532	0.324602	0.469183	0.766956	-0.324293	0.939362	0.449739	0.768295	-0.342948	0.860632	-0.0838711	0.999767	-0.102526	0.998436	0.144243	0.964834	0.449183	0.832308	0.143688	0.967879
gene:Solyc00g500024.1	-2.23186	0.131324	1.15648	0.586307	-0.198868	0.98749	-0.0997712	0.97945	-1.3073	0.585075	0.470543	0.999767	-0.637888	0.998436	-0.651701	0.855484	0.706302	0.842705	0.154372	0.982111
gene:Solyc00g500025.1	-1.47156	0.553934	0.824	0.837617	-0.330911	0.983622	-1.06334	0.788709	-1.71978	0.671025	0.123582	0.999767	-1.26529	0.998436	-0.182794	0.984814	0.281652	0.962741	1.1622	0.817762
gene:Solyc00g500026.1	-1.54172	0.460638	0.0601736	0.988544	-0.742444	0.920156	-0.455106	0.924315	-1.43226	0.723607	-0.625338	0.999767	-1.31516	0.998436	-0.830779	0.866509	0.734934	0.884649	0.35926	0.964788
gene:Solyc00g500028.1	-1.77618	0.286744	0.540446	0.839067	-0.495922	0.943777	-0.52835	0.863681	-1.18322	0.703731	0.0814962	0.999767	-0.605798	0.998436	0.142831	0.982001	0.153417	0.972106	0.824599	0.801116
gene:Solyc00g500029.1	-0.629532	0.664897	0.988061	0.51291	-0.669423	0.858382	-0.143008	0.969213	-0.188355	0.966644	-0.585862	0.999767	-0.104794	0.998436	-0.279039	0.939701	0.667496	0.830986	0.531465	0.86613
gene:Solyc00g500030.1	-1.0897	0.475366	0.73351	0.745691	-0.0527981	0.996959	-0.136386	0.97604	-1.16458	0.712291	0.10439	0.999767	-1.0074	0.998436	0.129413	0.983029	0.727264	0.858105	0.993064	0.698206
gene:Solyc00g500031.1	-1.18195	0.478827	0.678039	0.764931	-0.165844	0.989873	0.387496	0.916034	-1.05129	0.699922	0.219438	0.999767	-0.666006	0.998436	-0.115064	0.984814	1.20823	0.746627	0.705665	0.834384
gene:Solyc00g500032.1	-1.71235	0.194934	0.706848	0.718478	-0.383227	0.946921	0.704924	0.737483	-0.577667	0.814336	0.0864422	0.999767	-0.107998	0.998436	-0.174222	0.969334	1.09982	0.705777	0.22067	0.963048
gene:Solyc00g500033.1	-0.890279	0.515799	0.557773	0.786178	-0.628642	0.872067	0.36131	0.89193	-0.277055	0.931816	-0.049578	0.999767	0.302009	0.998436	0.13991	0.974478	0.659057	0.825029	0.437657	0.880691
gene:Solyc00g500034.1	-1.31207	0.224811	0.564442	0.764284	-0.452449	0.912894	0.462921	0.820484	-0.546921	0.789173	-0.105041	0.999767	-0.199513	0.998436	-0.277559	0.932106	1.05515	0.661399	0.314665	0.932614
gene:Solyc00g500035.1	-0.645023	0.606825	0.972459	0.482506	-0.129054	0.98888	-0.259972	0.910248	-0.821909	0.680415	-0.00479336	0.999767	-0.697649	0.998436	0.470807	0.855484	-0.178865	0.956345	0.551914	0.780926
gene:Solyc00g500036.1	-1.58193	0.27006	0.568344	0.807002	-0.158779	0.990223	0.485268	0.860854	-0.511113	0.862008	0.334161	0.999767	-0.018173	0.998436	-0.138103	0.979409	0.903468	0.779051	0.280098	0.954259
gene:Solyc00g500037.1	-1.87991	0.218127	1.52017	0.377112	-0.184457	0.987922	-0.0278362	0.993407	-1.02493	0.695185	0.0867046	0.999767	-0.753772	0.998436	-0.438932	0.91017	0.851139	0.803232	0.440043	0.931005
gene:Solyc00g500038.1	-1.52983	0.413595	0.593203	0.885421	-0.178286	0.991772	-0.295237	0.952158	-1.38381	0.677325	0.0235508	0.999767	-1.18197	0.997111	-0.659348	0.894385	0.967358	0.833461	0.603247	0.926165
gene:Solyc00g500039.1	-0.521777	0.783367	0.92017	0.751984	-0.300671	0.977523	0.136684	0.975479	-0.648526	0.855016	-0.323862	0.999767	-0.671717	0.998436	0.105116	0.987749	0.597904	0.882675	0.566336	0.908076
gene:Solyc00g500040.1	-1.46159	0.398455	0.934297	0.638284	-0.393383	0.950541	0.0376739	0.989912	-0.28367	0.939005	0.131349	0.999767	0.241062	0.998436	-0.611707	0.840384	0.721107	0.832299	0.0717257	0.988985
gene:Solyc00g160280.1	-1.96863	0.130859	0.834692	0.631136	-0.675292	0.850495	0.38944	0.894018	-0.927536	0.691521	-0.0769827	0.999767	-0.329227	0.998436	-0.295975	0.935354	1.24132	0.681292	0.55591	0.861173
gene:Solyc00g500041.1	-1.39839	0.332008	0.587657	0.770228	-0.101073	0.991916	0.100138	0.977528	-0.787036	0.757845	0.0287296	0.999767	-0.657233	0.998436	-0.289651	0.938812	0.946786	0.748642	0.556996	0.86204
gene:Solyc00g500042.2	-0.7828	0.373553	0.703667	0.592382	0.132761	0.985949	-0.261982	0.88707	0.222527	0.918017	-0.145886	0.999767	-0.0561197	0.998436	0.375586	0.857819	-0.211886	0.928182	0.425682	0.843103
gene:Solyc00g500043.1	-1.15072	0.365663	0.658067	0.697338	-0.172471	0.984879	0.196003	0.944939	-0.422236	0.871449	-0.0831844	0.999767	-0.33295	0.998436	-0.358137	0.90171	0.747473	0.775214	0.193333	0.964778
gene:Solyc00g500044.1	-0.765975	0.646305	0.92017	0.736274	-0.300671	0.976881	0.136684	0.975247	-0.648526	0.846203	-0.323862	0.999767	-0.671717	0.998436	0.105116	0.987374	0.597904	0.878912	0.566336	0.902539
gene:Solyc00g500045.1	-1.52983	0.413595	0.593203	0.885421	-0.178286	0.991772	-0.295237	0.952158	-1.38381	0.677325	0.0235508	0.999767	-1.18197	0.997111	-0.659348	0.894385	0.967358	0.833461	0.603247	0.926165
gene:Solyc00g500046.1	-1.87449	0.220419	1.51436	0.379753	-0.186755	0.98749	-0.0274086	0.99344	-1.02584	0.694358	0.0873332	0.999767	-0.751751	0.998436	-0.436363	0.910899	0.84857	0.803647	0.439616	0.931126
gene:Solyc00g500047.1	-1.40725	0.207926	0.630114	0.719202	-0.205628	0.977026	0.255472	0.918988	-0.5013	0.819197	0.177191	0.999767	-0.118482	0.998436	-0.0269366	0.996265	0.570147	0.828565	0.287738	0.941377
gene:Solyc00g277510.2	-2.50737	0.0838821	0.79421	0.775157	-0.602287	0.929451	0.120278	0.976742	-1.49226	0.523989	0.352998	0.999767	-0.536971	0.998436	-0.763333	0.829051	0.959799	0.78748	0.0761889	0.989547
gene:Solyc00g500048.1	-2.08864	0.0756393	0.068672	0.979918	-0.524154	0.912665	0.342311	0.89936	-0.728513	0.760178	-0.5098	0.999767	-0.714159	0.998436	-0.0260336	0.996271	0.586603	0.845296	0.218258	0.964778
gene:Solyc00g500049.1	-1.08095	0.367603	0.515562	0.782824	-0.381619	0.943777	0.272954	0.921071	-1.85744	0.318432	0.202607	0.999767	-1.27322	0.908603	-0.00899137	0.998344	0.705423	0.803647	0.423478	0.888882
gene:Solyc00g500050.1	-1.36323	0.182403	0.641503	0.703131	-0.387268	0.934965	-0.0468136	0.983001	-0.887126	0.601519	-0.000421047	0.999767	-0.50028	0.998436	-0.269098	0.932106	0.648176	0.785415	0.425892	0.879546
gene:Solyc00g500051.1	-1.71757	0.346239	1.08255	0.590007	-0.266634	0.977842	-0.250724	0.952333	-1.07832	0.731009	0.146978	0.999767	-0.664709	0.998436	-0.179267	0.974399	0.872909	0.813539	0.944366	0.764293
gene:Solyc00g500052.1	-2.76638	0.0633602	1.49907	0.406903	-0.0933128	0.994484	0.105845	0.978343	-1.24156	0.612431	0.426584	0.999767	-0.721667	0.998436	-0.371613	0.934121	0.586444	0.872061	0.108986	0.985779
gene:Solyc00g500053.2	-2.50582	0.20731	0.949844	0.723468	-0.595612	0.942729	-1.22711	0.698691	-0.65216	0.875065	-0.154918	0.999767	-0.211465	0.998436	-1.04573	0.793103	0.770851	0.864516	0.952236	0.852651
gene:Solyc00g500054.1	-1.94328	0.184041	1.30696	0.545689	-0.229392	0.985583	0.293435	0.936533	-1.5215	0.499359	0.357088	0.999767	-0.935017	0.997111	-0.742377	0.830455	0.872981	0.806182	-0.162831	0.981058
gene:Solyc00g500055.1	-1.03452	0.422548	1.67525	0.176242	0.199077	0.977842	-0.0375596	0.989861	-0.485867	0.848247	0.335878	0.999767	-0.349067	0.998436	-0.190626	0.963772	0.868805	0.775469	0.715739	0.790863
gene:Solyc00g500056.1	-2.61698	0.0825572	1.23016	0.59868	-0.426801	0.956686	-0.238547	0.952158	-1.6868	0.46113	0.505593	0.999767	-0.754405	0.998436	-0.870427	0.795777	0.58411	0.878693	-0.0477692	0.994157
gene:Solyc00g500057.1	-2.99371	0.0955274	1.30958	0.599392	-0.539938	0.946921	-0.122039	0.978343	-1.48733	0.613264	0.342059	0.999767	-0.605329	0.998436	-0.813835	0.84392	0.673231	0.871084	-0.018565	0.997031
gene:Solyc00g500058.1	-1.26102	0.0827178	0.497798	0.6588	-0.0725289	0.991772	0.197177	0.906276	-0.246182	0.891805	-0.178176	0.999767	-0.351829	0.998436	0.226585	0.915237	0.326532	0.862767	0.35594	0.84465
gene:Solyc00g500059.1	-1.03055	0.398455	0.51217	0.748981	-0.276856	0.957759	0.438897	0.854654	-0.815167	0.703309	-0.0046148	0.999767	-0.542926	0.998436	0.622156	0.773388	0.454094	0.884658	0.637352	0.752316
gene:Solyc00g500061.1	-2.72097	0.0849926	0.61871	0.787339	-1.01968	0.810398	0.252003	0.952333	-0.554741	0.889873	-0.596961	0.999767	-0.132027	0.998436	0.0724255	0.990953	0.730411	0.860709	0.550833	0.888393
gene:Solyc00g500062.1	-1.43777	0.239074	0.955603	0.504125	-0.357958	0.943777	0.0268536	0.992505	-0.761062	0.727502	-0.0779372	0.999767	-0.481041	0.998436	-0.319534	0.921209	0.834439	0.766288	0.488052	0.873454
gene:Solyc00g500063.1	-1.4419	0.120791	0.90275	0.550139	-0.284113	0.956044	-0.133375	0.962045	-0.812722	0.630826	0.101254	0.999767	-0.427355	0.998436	-0.472514	0.84727	0.422684	0.864516	0.0835448	0.984803
gene:Solyc00g500064.1	-1.10194	0.371731	1.08586	0.541817	-0.330442	0.957365	0.534723	0.81526	-0.837668	0.69865	-0.126151	0.999767	-0.633377	0.998436	-0.604656	0.829606	0.760246	0.788664	-0.379133	0.931005
gene:Solyc00g500065.1	-1.59286	0.341418	0.406117	0.881171	-0.504726	0.942729	0.0944829	0.98105	-1.34543	0.670523	0.0174193	0.999767	-0.823283	0.998436	-0.0368825	0.996265	0.94653	0.81864	0.815164	0.806521
gene:Solyc00g500066.1	-2.13953	0.295025	0.616667	0.844982	-0.49942	0.955975	-0.337181	0.946858	-1.62285	0.66237	0.229677	0.999767	-0.893757	0.998436	-0.362721	0.953542	0.731605	0.878606	0.706065	0.88875
gene:Solyc00g500067.1	-1.35986	0.289432	0.861543	0.606977	0.0474781	0.996959	-0.106475	0.975539	-0.679835	0.764101	0.473883	0.999767	-0.25343	0.998436	-0.18653	0.967257	0.572864	0.850469	0.492809	0.881471
gene:Solyc00g500068.1	-1.82558	0.225377	0.401092	0.87753	-0.773877	0.856482	-0.169432	0.965828	-1.66118	0.524875	0.289251	0.999767	-0.598057	0.998436	-0.369517	0.929884	0.534751	0.873761	0.334667	0.948843
gene:Solyc00g500069.1	-1.2408	0.412961	-0.0745421	0.980106	-0.433228	0.951586	-0.207621	0.959772	-0.438084	0.908272	0.0358707	0.999767	0.0310149	0.998436	0.262498	0.9528	0.783956	0.825029	1.25408	0.496076
gene:Solyc00g500070.1	-0.978861	0.35901	0.592929	0.700077	-0.38032	0.930425	0.863287	0.544818	-0.502804	0.794259	0.0359748	0.999767	-0.0865082	0.998436	0.122615	0.975173	0.717332	0.766288	-0.0233397	0.99609
gene:Solyc00g500071.1	-2.23639	0.130859	1.16009	0.584804	-0.203502	0.987397	-0.09913	0.97946	-1.30503	0.586614	0.469094	0.999767	-0.632433	0.998436	-0.660673	0.854877	0.707414	0.842124	0.14587	0.98302
gene:Solyc00g500072.1	-1.54172	0.460638	0.0803186	0.983751	-0.742444	0.920156	-0.455106	0.924332	-1.43226	0.723754	-0.625338	0.999767	-1.31516	0.998436	-0.830779	0.866509	0.734934	0.884649	0.35926	0.964788
gene:Solyc00g500073.1	-2.21226	0.160257	0.848345	0.700781	-0.380952	0.957759	-0.295126	0.93564	-1.35158	0.663288	0.296461	0.999767	-0.674168	0.998436	-0.0338923	0.996265	0.238837	0.953404	0.50007	0.914854
gene:Solyc00g500074.1	-0.629532	0.66475	0.988061	0.512859	-0.673716	0.856482	-0.143008	0.969213	-0.171972	0.967991	-0.585862	0.999767	-0.0841184	0.998436	-0.279039	0.939701	0.667496	0.830986	0.531465	0.86613
gene:Solyc00g500075.1	-1.0897	0.475366	0.73351	0.745691	-0.0527981	0.996959	-0.136386	0.97604	-1.16458	0.712291	0.10439	0.999767	-1.0074	0.998436	0.129413	0.983029	0.727264	0.858105	0.993064	0.698206
gene:Solyc00g500076.1	-1.17821	0.480403	0.673641	0.766452	-0.165844	0.989873	0.387496	0.916034	-1.03482	0.704633	0.202968	0.999767	-0.666006	0.998436	-0.115064	0.984814	1.20823	0.746627	0.705665	0.834384
gene:Solyc00g500077.1	-1.68695	0.202968	0.710954	0.717266	-0.367519	0.950174	0.706874	0.737378	-0.566853	0.81975	0.0966537	0.999767	-0.10268	0.998436	-0.184883	0.967606	1.10812	0.703116	0.216365	0.964045
gene:Solyc00g500078.1	-0.881847	0.518729	0.557773	0.786003	-0.628642	0.871925	0.362052	0.891802	-0.277055	0.931816	-0.049578	0.999767	0.302009	0.998436	0.144013	0.972709	0.656773	0.825223	0.438734	0.88023
gene:Solyc00g500079.1	-0.653213	0.602356	0.960119	0.489023	-0.132449	0.988714	-0.259972	0.910248	-0.821909	0.680144	-0.0131792	0.999767	-0.702639	0.997111	0.463633	0.857727	-0.178865	0.956345	0.544739	0.785466
gene:Solyc00g500080.1	-1.5812	0.27006	0.579082	0.801184	-0.164514	0.989592	0.505123	0.852501	-0.51254	0.861699	0.332146	0.999767	-0.01588	0.998436	-0.14644	0.976665	0.932206	0.772797	0.280643	0.954259
gene:Solyc00g500081.1	-1.8536	0.222606	1.51719	0.378062	-0.184371	0.987922	-0.024637	0.993741	-1.03707	0.689702	0.0913609	0.999767	-0.761335	0.998436	-0.430486	0.912969	0.848219	0.803647	0.44237	0.931005
gene:Solyc00g500082.1	-1.52983	0.413595	0.593203	0.885421	-0.178286	0.991772	-0.295237	0.952158	-1.38381	0.677325	0.0235508	0.999767	-1.18197	0.997111	-0.659348	0.894385	0.967358	0.833461	0.603247	0.926165
gene:Solyc00g500083.1	-0.521777	0.783367	0.92017	0.751984	-0.300671	0.977523	0.136684	0.975479	-0.648526	0.855016	-0.323862	0.999767	-0.671717	0.998436	0.105116	0.987749	0.597904	0.882675	0.566336	0.908076
gene:Solyc00g500084.1	-1.38202	0.414601	0.808193	0.692961	-0.347655	0.957759	0.227595	0.949145	-0.297424	0.937501	0.123565	0.999767	0.173797	0.998436	-0.44542	0.894385	0.875512	0.794427	0.202497	0.967198
gene:Solyc00g500085.2	-0.0811003	0.970495	0.0328827	0.991595	-0.432641	0.943996	-0.155665	0.969836	-1.23404	0.634509	-0.0454421	0.999767	-0.846841	0.998436	0.29606	0.946211	0.320558	0.93835	0.772283	0.784191
gene:Solyc00g160290.1	-1.96937	0.130414	0.846259	0.624788	-0.674832	0.850495	0.392525	0.892184	-0.924152	0.69145	-0.0623746	0.999767	-0.311695	0.998436	-0.295832	0.935354	1.24132	0.681292	0.552968	0.86202
gene:Solyc00g500086.1	-1.33284	0.349132	0.534935	0.790903	-0.158637	0.988714	0.0536211	0.984433	-0.854098	0.73603	0.0461761	0.999767	-0.649284	0.998436	-0.307818	0.932106	0.960484	0.744285	0.599046	0.841741
gene:Solyc00g500087.1	-1.63908	0.289146	0.857053	0.652957	-0.667376	0.896788	0.169287	0.967943	-0.831776	0.754821	0.185652	0.999767	0.0212521	0.998436	-0.150332	0.976026	1.08792	0.746627	0.768299	0.79212
gene:Solyc00g500088.2	-0.951787	0.210793	0.690979	0.562744	0.068626	0.991916	-0.248421	0.883459	0.121095	0.960499	-0.126617	0.999767	-0.0741484	0.998436	0.155865	0.956375	-0.0334233	0.992283	0.370863	0.857435
gene:Solyc00g500091.2	0.0335022	0.986892	-0.465799	0.87328	-0.183433	0.988714	0.401207	0.889656	-0.18511	0.96571	-0.134137	0.999767	-0.135813	0.998436	-1.0562	0.662427	0.744541	0.816474	-0.712872	0.824324
gene:Solyc00g500095.1	-0.87794	0.515145	0.312793	0.916477	-0.00191764	0.999583	-0.0798412	0.980091	0.00488037	0.999207	0.294656	0.999767	0.301454	0.998436	-0.33367	0.934121	0.0111211	0.996831	-0.242708	0.962676
gene:Solyc00g500096.2	-0.358285	0.849167	-0.84969	0.751823	0.182319	0.989902	0.497388	0.869318	-0.0500387	0.993593	-0.456844	0.999767	-0.689201	0.998436	-0.983348	0.735244	0.343995	0.930001	-1.13674	0.667424
gene:Solyc00g500098.1	-1.74127	0.399002	0.288622	0.939192	-0.936571	0.880948	-0.0663652	0.988147	-1.33144	0.699517	0.164961	0.999767	-0.229904	0.998436	-0.355074	0.954514	1.1913	0.796333	0.902589	0.847663
gene:Solyc00g500099.1	-2.64878	0.199866	0.307216	0.93295	-1.01369	0.850495	-0.123993	0.980091	-1.88432	0.541016	0.206427	0.999767	-0.66421	0.998436	-0.342059	0.955488	1.09502	0.816474	0.876954	0.837364
gene:Solyc00g500101.1	-2.49397	0.174518	-0.268488	0.948447	-1.22004	0.796251	-0.819431	0.791156	-1.13663	0.750738	-0.48399	0.999767	-0.400582	0.998436	-0.354022	0.954815	0.0871074	0.989689	0.552515	0.927689
gene:Solyc00g500102.1	-1.8391	0.39456	0.792375	0.813921	-0.512541	0.950298	-0.508908	0.917532	-2.08137	0.567914	0.279888	0.999767	-1.28894	0.998436	-0.41632	0.946993	0.838086	0.869561	0.930674	0.856544
gene:Solyc00g153980.1	0.388049	0.806539	0.13991	0.964607	-0.529627	0.924431	-0.566071	0.816064	-0.458886	0.876053	0.456242	0.999767	0.526983	0.998436	0.23901	0.960819	-0.3412	0.920898	0.463881	0.906805
gene:Solyc00g309530.1	-1.16591	0.408388	1.09751	0.615155	0.0387454	0.997045	-1.24091	0.521003	0.0793592	0.985296	0.544309	0.999767	0.584923	0.998436	0.398474	0.924735	-0.671372	0.844629	0.968009	0.727946
gene:Solyc00g164580.1	-1.24553	0.485015	0.299177	0.942533	0.628116	0.94082	0.268593	0.951637	0.100966	0.984669	-0.28479	0.999767	-0.81194	0.998436	0.326594	0.957919	1.00482	0.807037	1.06282	0.771323
gene:Solyc00g210860.1	-1.06411	0.417476	-0.122983	0.968446	0.0403746	0.997045	-0.851859	0.679566	-0.0985699	0.978128	0.509383	0.999767	0.370439	0.998436	-0.0589404	0.991675	-0.53512	0.867658	0.257799	0.95996
gene:Solyc00g025400.2	-0.827546	0.711691	1.74513	0.509181	-0.0408204	0.99815	-0.771152	0.834427	-0.536884	0.909153	1.26321	0.98379	0.76715	0.998436	0.971689	0.821821	-1.31625	0.77642	0.426596	0.951955
gene:Solyc00g022070.1	-0.0475326	0.98168	-0.881564	0.702106	0.776985	0.850495	-0.252794	0.941446	0.522447	0.862294	-0.300277	0.999767	-0.554815	0.998436	0.131299	0.983029	0.0111211	0.996831	0.395214	0.936206
gene:Solyc00g022080.1	-0.577646	0.76388	0.268112	0.944963	0.528235	0.945883	-0.108627	0.979384	-0.296554	0.949354	0.849918	0.999767	0.0251291	0.998436	-1.25745	0.661714	1.32617	0.721498	0.177342	0.981039
gene:Solyc00g022090.1	-1.53982	0.31787	2.00554	0.299281	0.431227	0.957365	-0.318036	0.93564	-1.44253	0.556143	0.997483	0.995091	-0.876271	0.998436	-0.956216	0.767519	1.49877	0.681415	0.860589	0.815657
gene:Solyc00g022100.1	-1.11431	0.420216	0.749305	0.715746	0.324934	0.962464	0.499529	0.886538	-1.05788	0.698317	0.504833	0.999767	-0.877985	0.998436	0.178216	0.970507	1.21264	0.749366	0.891322	0.708102
gene:Solyc00g500103.1	-3.1446	0.0771649	0.77411	0.764763	-0.431578	0.956848	-0.213824	0.963628	-1.22821	0.677334	0.531878	0.999767	-0.264759	0.998436	-0.247671	0.965196	0.722071	0.854781	0.688224	0.868693
gene:Solyc00g500104.2	-1.45102	0.280811	1.7606	0.26031	0.398786	0.953951	-0.336487	0.915262	-0.623281	0.829803	0.16057	0.999767	-0.861497	0.997111	0.822198	0.768316	-0.16411	0.966334	0.994575	0.69925
gene:Solyc00g500106.1	-2.38268	0.289679	0.388197	0.918489	-0.591642	0.944655	-0.527847	0.910198	-1.27445	0.705991	0.43	0.999767	-0.252809	0.998436	-0.366467	0.955488	0.82002	0.869299	0.9814	0.827649
gene:Solyc00g500107.1	-2.09321	0.32878	0.304824	0.953717	-0.394791	0.972586	-1.37373	0.697859	-1.55814	0.6761	-0.383638	0.999767	-1.54699	0.967591	-0.336277	0.965196	0.230845	0.96917	1.2683	0.787758
gene:Solyc00g500108.1	-2.46273	0.169163	0.711337	0.864981	-1.39998	0.775655	-0.783081	0.837018	-2.34601	0.327225	0.217044	0.999767	-0.72899	0.998436	-0.688334	0.894385	0.0869085	0.991583	0.181655	0.983406
gene:Solyc00g281110.1	-1.395	0.415734	-0.40534	0.917526	0.00866076	0.999583	-0.455214	0.900451	-1.09337	0.724688	0.108731	0.999767	-0.993301	0.998436	0.195454	0.976565	-0.767982	0.853061	-0.117313	0.986869
gene:Solyc00g500109.1	-0.804838	0.630988	-1.29843	0.582356	-0.2945	0.977481	-0.607263	0.837018	-1.05086	0.696576	1.01584	0.979312	0.259481	0.998436	-0.401983	0.932114	0.741101	0.842711	0.946381	0.774557
gene:Solyc00g500110.1	-1.42124	0.481128	-0.0187427	0.996001	0.683862	0.942305	-0.926009	0.791399	-0.386273	0.944138	-0.121742	0.999767	-1.19188	0.997111	0.0373963	0.99631	0.743369	0.878693	1.70677	0.583173
gene:Solyc00g500111.1	-1.63514	0.389499	0.224072	0.959621	-0.204235	0.990489	-0.386069	0.936533	-2.27473	0.331275	0.202576	0.999767	-1.86792	0.835219	-1.30302	0.716952	1.23825	0.784605	0.321301	0.96718
gene:Solyc00g500112.1	-2.14011	0.206776	-0.0647668	0.982652	-1.22432	0.762739	0.486304	0.904407	-2.04596	0.394929	-0.121733	0.999767	-0.943372	0.998436	-0.308126	0.961016	1.19429	0.785415	0.399858	0.945951
gene:Solyc00g142160.1	-0.650197	0.745191	1.35227	0.602457	1.36339	0.728645	-0.791631	0.792369	-1.30696	0.645137	1.13991	0.975991	-1.53044	0.870636	-0.157201	0.983029	-0.378409	0.932649	0.25602	0.971931
gene:Solyc00g142170.2	-1.37767	0.475366	0.775512	0.833722	-0.80013	0.91821	0.323198	0.947797	-1.004	0.779799	0.363277	0.999767	0.159412	0.998436	0.259779	0.972361	0.300882	0.956138	0.237463	0.979196
gene:Solyc00g500113.1	-3.01592	0.00831774	0.37867	0.891895	-1.40397	0.598794	-0.781226	0.748916	-2.30243	0.148689	-0.187376	0.999767	-1.08584	0.986335	-1.32657	0.606697	-0.0259271	0.996831	-0.571273	0.897836
gene:Solyc00g500114.1	-1.76113	0.413844	0.654423	0.891895	0.00425431	0.999583	-0.663162	0.885961	-2.24809	0.46113	1.16501	0.999767	-1.08733	0.998436	-1.05574	0.837685	0.109238	0.98981	-0.283338	0.977397
gene:Solyc00g500116.1	-2.3153	0.249028	0.894049	0.792502	-0.833587	0.897566	-0.304883	0.954894	-2.3732	0.40111	0.201672	0.999767	-1.33794	0.998436	-0.315191	0.964588	0.805308	0.877666	0.795	0.874724
gene:Solyc00g500118.1	-2.49397	0.174326	-0.263652	0.949348	-1.21765	0.796251	-0.820978	0.790273	-1.13663	0.750396	-0.481602	0.999767	-0.400582	0.998436	-0.354022	0.954815	0.0871074	0.989689	0.554063	0.927358
gene:Solyc00g500119.1	-1.8391	0.39456	0.792375	0.813921	-0.512541	0.950298	-0.510158	0.917373	-2.08137	0.567914	0.279888	0.999767	-1.28894	0.998436	-0.41632	0.946993	0.838086	0.869561	0.931924	0.856319
gene:Solyc00g500120.1	-0.196658	0.918943	0.315852	0.921279	0.424833	0.950298	-0.329718	0.916104	-0.0337825	0.993593	-0.0646951	0.999767	-0.52331	0.998436	-0.950777	0.717659	0.117495	0.978281	-0.503564	0.904685
gene:Solyc00g500121.1	-1.11291	0.655673	0.761632	0.875465	0.605093	0.956694	0.869388	0.840454	-1.33588	0.742621	0.540897	0.999767	-1.40008	0.995756	-1.46956	0.738375	1.42301	0.785415	-0.915939	0.88023
gene:Solyc00g015600.1	-1.13366	0.462357	0.0715141	0.978798	-0.219038	0.98749	1.01663	0.732911	-0.206908	0.966658	0.0823814	0.999767	0.0945123	0.998436	-0.315028	0.954981	1.40036	0.756996	0.068703	0.989506
gene:Solyc00g500122.1	-1.67633	0.280623	0.595735	0.860252	0.430871	0.957759	-0.607357	0.846494	0.148047	0.973588	0.146006	0.999767	-0.136818	0.998436	-1.13391	0.710946	0.19536	0.964096	-0.331192	0.957988
gene:Solyc00g160020.1	-1.40657	0.38974	0.697966	0.745984	-0.33599	0.957759	0.142543	0.969792	-0.1316	0.973588	-0.113576	0.999767	0.0908138	0.998436	-0.745406	0.773388	0.778007	0.813539	-0.109943	0.983406
gene:Solyc00g160340.1	-1.79552	0.135753	0.303398	0.88955	-0.288781	0.962249	-0.296405	0.913255	-1.22091	0.592596	0.0903253	0.999767	-0.841801	0.998436	0.0544874	0.99116	0.356932	0.908485	0.707824	0.761521
gene:Solyc00g160670.1	-0.326851	0.880245	-1.20931	0.600662	-0.295245	0.977523	0.166517	0.970786	-1.70591	0.468429	-0.125563	0.999767	-1.53622	0.885088	-0.0967591	0.988505	0.738954	0.858145	0.475678	0.928103
gene:Solyc00g160350.1	-1.96863	0.131738	0.833749	0.633281	-0.675292	0.850495	0.38944	0.894537	-0.913394	0.69865	-0.0911247	0.999767	-0.329227	0.998436	-0.295975	0.935703	1.24132	0.681371	0.55591	0.861518
gene:Solyc00g500123.1	-1.33284	0.349132	0.534935	0.790903	-0.158637	0.988714	0.0536211	0.984433	-0.854098	0.73603	0.0461761	0.999767	-0.649284	0.998436	-0.307818	0.932106	0.960484	0.744285	0.599046	0.841741
gene:Solyc00g500124.1	-1.64062	0.28877	0.857053	0.652947	-0.67803	0.891227	0.169287	0.967943	-0.830882	0.75515	0.175152	0.999767	0.0223002	0.998436	-0.149779	0.976026	1.08792	0.746627	0.768852	0.791877
gene:Solyc00g500125.1	-0.875284	0.252958	0.696152	0.549364	0.10464	0.988835	-0.287473	0.854426	0.2213	0.908683	-0.104175	0.999767	0.0124847	0.998436	0.263451	0.900267	-0.138891	0.949666	0.412033	0.826842
gene:Solyc00g500126.1	-1.19805	0.347176	0.646717	0.703131	-0.178617	0.983596	0.123198	0.969213	-0.453201	0.862294	-0.157931	0.999767	-0.432515	0.998436	-0.307142	0.924903	0.72779	0.780832	0.297449	0.939875
gene:Solyc00g500127.1	-1.52983	0.413595	0.593203	0.885421	-0.178286	0.991772	-0.295237	0.952158	-1.38381	0.677325	0.0235508	0.999767	-1.18197	0.997111	-0.659348	0.894385	0.967358	0.833461	0.603247	0.926165
gene:Solyc00g500128.1	-1.8518	0.225033	1.51719	0.378243	-0.188376	0.98749	-0.0404734	0.989912	-1.03293	0.691521	0.0832312	0.999767	-0.761327	0.998436	-0.434679	0.911843	0.835664	0.806189	0.441459	0.931005
gene:Solyc00g500129.1	-0.786478	0.488046	0.593188	0.717347	-0.504881	0.880948	0.0551402	0.980277	-0.098732	0.97333	-0.236728	0.999767	0.169422	0.998436	0.203533	0.954815	0.0989515	0.974471	0.247344	0.944728
gene:Solyc00g500130.1	-2.50544	0.0840718	0.79421	0.775157	-0.602302	0.929451	0.120463	0.976599	-1.49162	0.52409	0.352347	0.999767	-0.536971	0.998436	-0.762335	0.829067	0.959984	0.78748	0.0771869	0.989506
gene:Solyc00g500131.1	-2.08864	0.0756393	0.068672	0.979918	-0.525023	0.911791	0.342311	0.89936	-0.728513	0.760178	-0.5098	0.999767	-0.71329	0.998436	-0.0261873	0.996265	0.586603	0.845296	0.218104	0.964778
gene:Solyc00g500132.1	-1.08095	0.367603	0.515562	0.782824	-0.381619	0.943777	0.272954	0.921071	-1.85744	0.318432	0.202607	0.999767	-1.27322	0.908603	-0.0102385	0.998206	0.705423	0.803647	0.422231	0.889846
gene:Solyc00g500133.1	-1.36323	0.182403	0.641503	0.703131	-0.387307	0.934965	-0.0457869	0.98316	-0.887312	0.601519	-0.000274963	0.999767	-0.50028	0.998436	-0.269212	0.932106	0.649203	0.785415	0.425778	0.879546
gene:Solyc00g500134.1	-1.83173	0.30528	1.09817	0.580077	-0.213675	0.986708	-0.271172	0.947732	-1.03889	0.732778	0.13154	0.999767	-0.693673	0.998436	-0.187921	0.97245	0.808882	0.824006	0.892133	0.781817
gene:Solyc00g500135.1	-2.76638	0.0633602	1.49969	0.406722	-0.0922905	0.994484	0.104115	0.978459	-1.24156	0.612431	0.426584	0.999767	-0.722689	0.998436	-0.371613	0.934121	0.586444	0.872061	0.110716	0.985762
gene:Solyc00g160170.1	-2.42165	0.184041	1.12473	0.591991	-0.268318	0.977842	-0.39324	0.926159	-1.08144	0.745972	0.110751	0.999767	-0.702367	0.998436	-0.335185	0.948853	0.867716	0.82745	0.925772	0.811746
gene:Solyc00g500136.1	-1.94328	0.184041	1.30696	0.545689	-0.229409	0.985583	0.29356	0.936533	-1.5215	0.499359	0.357071	0.999767	-0.935017	0.997111	-0.742732	0.830455	0.873336	0.806182	-0.162956	0.981058
gene:Solyc00g500137.1	-1.00537	0.441041	1.6908	0.172188	0.183629	0.98245	-0.0375596	0.989912	-0.486909	0.848545	0.319407	0.999767	-0.351131	0.998436	-0.195005	0.963292	0.873184	0.775214	0.715739	0.791877
gene:Solyc00g500138.1	-2.61494	0.0825572	1.22969	0.598797	-0.431053	0.955684	-0.238547	0.952158	-1.68636	0.46113	0.505153	0.999767	-0.750153	0.998436	-0.870427	0.795941	0.58411	0.878693	-0.0477692	0.994157
gene:Solyc00g500139.1	-3.04742	0.0956126	1.25129	0.6125	-0.541184	0.946921	-0.189274	0.969037	-1.34036	0.663812	0.317704	0.999767	-0.481476	0.998436	-0.693215	0.870851	0.626111	0.879434	0.12217	0.987748
gene:Solyc00g500140.1	-0.309236	0.780922	0.707594	0.622061	0.137481	0.986834	-0.212976	0.919012	0.185136	0.942245	-0.298334	0.999767	-0.25068	0.998436	0.182732	0.95574	-0.472297	0.829569	-0.076589	0.984152
gene:Solyc00g500141.1	-1.23985	0.410123	0.723419	0.746369	-0.373663	0.954313	0.761075	0.827696	-0.24564	0.960666	-0.643431	0.999767	-0.515409	0.998436	-0.709855	0.847525	2.0126	0.63181	0.541674	0.914854
gene:Solyc00g500142.1	-2.04571	0.199041	0.658311	0.793861	-1.63002	0.61575	-0.245366	0.955367	-0.135352	0.979191	-1.3604	0.885623	0.134267	0.998436	-0.751406	0.84782	0.671142	0.872219	0.165102	0.982111
gene:Solyc00g500144.1	-1.04149	0.38938	0.471826	0.779128	-0.289082	0.957159	0.386801	0.882285	-0.786696	0.714865	0.00163182	0.999767	-0.495983	0.998436	0.759429	0.708881	0.369844	0.913255	0.742472	0.679811
gene:Solyc00g500145.1	-0.564928	0.638434	-0.0973649	0.96571	-0.769444	0.799492	0.774698	0.677176	-0.134537	0.968565	-0.372458	0.999767	0.262449	0.998436	0.17903	0.960478	0.939172	0.746627	0.343504	0.888567
gene:Solyc00g500147.1	-1.3453	0.539636	0.625889	0.863204	-0.282306	0.986834	-0.906559	0.816064	-1.21408	0.755422	0.129539	0.999767	-0.802235	0.998436	-0.603541	0.918799	0.398445	0.945352	0.701463	0.912097
gene:Solyc00g500148.1	-1.99211	0.276429	1.55652	0.52042	-0.230723	0.987174	-0.35943	0.933882	-0.526666	0.903088	-0.307637	0.999767	-0.60358	0.998436	-0.280617	0.962838	0.626182	0.886852	0.704995	0.869328
gene:Solyc00g500149.1	-1.18208	0.463856	0.926929	0.701264	-0.669719	0.91821	0.230671	0.959772	-0.595192	0.87176	-0.139018	0.999767	-0.0644918	0.998436	-0.454012	0.915581	1.58418	0.681415	0.899495	0.790762
gene:Solyc00g500150.1	-1.24408	0.508915	-0.101731	0.974984	-0.53975	0.947674	0.741765	0.834307	-1.02335	0.757845	0.168174	0.999767	-0.315424	0.998436	-0.144834	0.983783	1.28102	0.775214	0.394426	0.942035
gene:Solyc00g500151.1	-1.68228	0.312903	1.42733	0.559345	-0.0690149	0.996825	-0.18147	0.969213	-0.719204	0.838178	-0.0955585	0.999767	-0.745748	0.998436	0.904769	0.80164	-0.539079	0.901427	0.547159	0.917878
gene:Solyc00g500152.1	-1.28439	0.262075	0.613666	0.682629	-0.395986	0.928185	-0.339844	0.865674	-0.850205	0.677216	-0.351018	0.999767	-0.805237	0.97476	0.473358	0.849823	-0.231438	0.93835	0.581764	0.761521
gene:Solyc00g500153.1	-1.22788	0.461511	0.28892	0.941505	1.47745	0.653791	-0.164774	0.970786	-0.841768	0.789113	0.969123	0.999767	-1.35009	0.910862	0.768532	0.83388	-0.17824	0.968767	0.755066	0.846031
gene:Solyc00g500154.1	-0.969853	0.538394	0.866411	0.658946	-0.513624	0.939526	0.755391	0.776832	-1.04479	0.714817	0.238832	0.999767	-0.292329	0.998436	0.0125168	0.998206	1.28927	0.71756	0.546394	0.857524
gene:Solyc00g500155.1	-0.704187	0.722589	0.424912	0.895027	-0.300305	0.970917	-0.203926	0.965675	-0.924153	0.757845	-0.194423	0.999767	-0.818271	0.998436	0.197083	0.970817	0.874326	0.829836	1.27533	0.53486
gene:Solyc00g500156.1	-1.26758	0.517665	1.68921	0.525578	0.141999	0.992825	-0.0394279	0.992764	-0.939449	0.805468	-0.0572241	0.999767	-1.13867	0.998436	-0.685477	0.887877	1.0326	0.82745	0.386552	0.958411
gene:Solyc00g500157.1	-0.942671	0.414063	1.29966	0.251103	-0.332749	0.943777	-0.362093	0.872816	-0.115509	0.969335	-0.379432	0.999767	-0.162192	0.998436	-0.348022	0.894385	0.473806	0.853061	0.487877	0.852735
gene:Solyc00g500158.1	-1.52783	0.347953	0.354857	0.90941	-0.384926	0.957267	-0.172988	0.969792	-1.47219	0.644865	-0.148746	0.999767	-1.23601	0.989075	0.242248	0.964588	0.491031	0.905798	0.906267	0.76535
gene:Solyc00g112190.2	-1.03881	0.56122	0.710689	0.835806	1.75984	0.534931	0.0994993	0.980091	-0.278387	0.957506	0.306447	0.999767	-1.73178	0.763672	0.00688368	0.99899	0.574237	0.891122	0.481621	0.936193
gene:Solyc00g160030.1	-1.12892	0.588812	0.85851	0.811692	-1.31112	0.810398	0.0861657	0.983467	-0.85582	0.819197	0.501313	0.999767	0.956618	0.998436	-0.773299	0.878089	0.838464	0.867382	-0.0210007	0.997031
gene:Solyc00g500166.1	-0.566067	0.790659	0.0670746	0.986875	1.66805	0.614808	0.832887	0.788709	-0.0278385	0.996233	0.525562	0.999767	-1.17033	0.980707	0.254842	0.969778	0.405527	0.931225	-0.172519	0.982825
gene:Solyc00g500167.1	-1.20492	0.529417	0.417015	0.89771	-1.65962	0.640804	0.278926	0.952328	-0.607422	0.878042	-0.175922	0.999767	0.876273	0.998436	-1.0324	0.786504	1.11767	0.799892	-0.193651	0.981039
gene:Solyc00g230080.1	-1.58588	0.379006	0.0361367	0.993933	-0.226447	0.989546	-1.24494	0.659945	-1.54798	0.594985	0.372759	0.999767	-0.94877	0.998436	-0.883336	0.83388	0.0411208	0.996831	0.402727	0.952326
gene:Solyc00g316530.1	-1.32923	0.536607	1.56891	0.558055	0.270172	0.98749	-1.16476	0.720604	0.763118	0.851108	-0.127843	0.999767	0.365103	0.998436	-0.302645	0.963669	0.720022	0.880497	1.58213	0.606123
gene:Solyc00g069880.2	-2.0784	0.224986	2.62434	0.191708	0.643842	0.94238	0.603466	0.874158	-1.41767	0.643906	0.782952	0.999767	-1.27856	0.974455	-0.298555	0.964623	1.27349	0.767364	0.371467	0.958095
gene:Solyc00g500168.1	-2.03254	0.224811	1.24462	0.619908	-0.462547	0.955037	-0.299661	0.947797	-1.26294	0.665126	0.0995435	0.999767	-0.700853	0.998436	-0.807783	0.847525	0.750361	0.864756	0.242239	0.975276
gene:Solyc00g013100.1	-0.899881	0.60325	-0.343694	0.926003	0.0516637	0.997045	-0.716428	0.808734	-0.77867	0.803736	0.0162781	0.999767	-0.814055	0.998436	0.241484	0.96772	-0.624695	0.873883	0.333216	0.956913
gene:Solyc00g013110.1	-0.868393	0.598612	1.15676	0.63042	2.02717	0.290843	-0.305514	0.935511	-1.2924	0.598628	1.22933	0.912954	-2.09024	0.460837	0.639359	0.864397	0.0111211	0.996934	0.955994	0.767301
gene:Solyc00g126010.1	-1.10254	0.609213	0.779871	0.837358	-1.60109	0.709771	-0.443608	0.921071	-1.36574	0.68534	0.0841852	0.999767	0.31953	0.998436	-0.993695	0.828343	-0.0472679	0.996831	-0.597356	0.931005
gene:Solyc00g126000.1	-0.735311	0.733385	1.27656	0.589096	-2.01057	0.464911	0.902565	0.768009	0.265845	0.96107	-0.588899	0.999767	1.68752	0.877345	-0.661598	0.890777	1.00205	0.825029	-0.562115	0.924056
gene:Solyc00g125990.1	-1.86052	0.340659	0.042772	0.991549	-0.663457	0.940095	-0.250488	0.965046	-1.80663	0.53082	0.444179	0.999767	-0.698989	0.998436	-0.957523	0.809186	1.17428	0.794427	0.467243	0.944728
gene:Solyc00g125980.1	-2.20807	0.242148	0.801107	0.821613	0.747598	0.929097	-0.230546	0.96808	-0.857318	0.838178	0.355656	0.999767	-1.24926	0.995756	-0.611157	0.907701	1.05798	0.824006	0.677371	0.908076
gene:Solyc00g244300.1	-1.70233	0.350923	0.576831	0.82679	-1.74707	0.622222	-0.701209	0.813279	-0.73734	0.841248	-0.321717	0.999767	0.688011	0.998436	-0.0997811	0.988659	-0.128474	0.981334	0.472954	0.931005
gene:Solyc00g244290.1	-1.47378	0.4371	0.979571	0.727098	-0.27318	0.983622	-0.0655394	0.988147	-1.09398	0.763715	0.0424603	0.999767	-0.778345	0.998436	0.266088	0.972664	0.397442	0.94958	0.729069	0.880691
gene:Solyc00g244280.1	-1.51613	0.373315	0.695109	0.839255	0.0509078	0.997045	-0.447962	0.905843	-0.359918	0.939365	0.0476109	0.999767	-0.363215	0.998436	0.805981	0.839719	-0.100984	0.9863	1.15296	0.734268
gene:Solyc00g160370.1	-2.3524	0.196863	1.33014	0.446578	-0.126268	0.991772	0.106433	0.980014	-0.6019	0.855628	0.121582	0.999767	-0.35405	0.998436	0.144081	0.983029	0.676356	0.87597	0.714004	0.838482
gene:Solyc00g500169.1	-2.02042	0.317796	0.537485	0.877195	-0.690873	0.934965	0.312912	0.952158	-1.33619	0.696576	0.31618	0.999767	-0.329139	0.998436	-0.62654	0.886309	1.37219	0.76405	0.432735	0.949191
gene:Solyc00g500170.1	-1.19045	0.274067	0.356847	0.850815	-0.339213	0.943777	0.363297	0.894145	-1.35797	0.402689	0.164163	0.999767	-0.854597	0.98057	-0.0509924	0.991627	0.865941	0.773318	0.451651	0.874519
gene:Solyc00g160380.1	-2.37239	0.183212	0.00115949	0.999746	-0.387156	0.973424	-0.679267	0.876538	-2.14295	0.432423	-0.186831	0.999767	-1.94262	0.841902	-0.863785	0.855484	1.4133	0.765658	1.22878	0.778489
gene:Solyc00g013170.1	-1.85693	0.351129	1.3306	0.653965	-1.36652	0.785446	0.431866	0.927519	-1.39007	0.695421	-0.494489	0.999767	-0.518038	0.998436	-0.153429	0.985729	0.129408	0.985002	-0.455887	0.949885
gene:Solyc00g013180.1	-1.76967	0.26428	0.124167	0.965164	-0.498499	0.929379	0.0707983	0.982404	-1.9492	0.404639	0.0906124	0.999767	-1.36009	0.944448	-0.248798	0.961164	0.678483	0.853061	0.358887	0.939699
gene:Solyc00g160180.1	-2.54336	0.243614	0.118663	0.981594	-1.0361	0.904228	0.16439	0.978459	-1.19381	0.783766	0.0432097	0.999767	-0.114501	0.998436	-0.651094	0.928859	0.52829	0.935197	-0.287195	0.979432
gene:Solyc00g500171.1	-1.7283	0.444818	-0.279498	0.949118	-0.901927	0.906976	-0.330437	0.94977	-1.88482	0.616156	0.0887853	0.999767	-0.894108	0.998436	-1.11668	0.815662	0.697622	0.890438	-0.0886175	0.992369
gene:Solyc00g500172.1	-2.32266	0.286616	-0.340951	0.928992	-1.05695	0.863739	-0.109148	0.981036	-2.30612	0.535289	-0.0270882	0.999767	-1.27625	0.998436	-0.733819	0.877591	1.00151	0.835538	0.37684	0.9599
gene:Solyc00g320430.1	-1.49076	0.501252	-0.27168	0.954996	-1.8288	0.681293	-0.902896	0.810064	-2.70675	0.304831	0.339034	0.999767	-0.538919	0.998436	-0.491781	0.938812	0.00933738	0.998141	0.420453	0.957281
gene:Solyc00g500173.1	-2.1458	0.215313	0.304029	0.927435	-1.47072	0.689717	-0.431881	0.917352	-1.56288	0.573321	-0.116212	0.999767	-0.208378	0.998436	-0.519154	0.914661	0.822876	0.850138	0.735603	0.872655
gene:Solyc00g019730.2	-1.81881	0.284738	0.743466	0.752048	-0.128208	0.991825	0.151223	0.972812	-0.916818	0.761588	0.118566	0.999767	-0.670045	0.998436	-0.0779739	0.989839	0.730231	0.853061	0.501034	0.912097
gene:Solyc00g500179.1	-0.287008	0.895835	0.578389	0.865922	0.937533	0.84661	-0.133607	0.975846	0.837494	0.782344	0.542543	0.999767	0.442503	0.998436	-0.521143	0.907677	0.300958	0.946213	-0.0865784	0.989506
gene:Solyc00g500180.1	-0.954206	0.557587	0.88215	0.747056	0.48957	0.947687	-1.39936	0.499943	-1.06692	0.689702	1.30331	0.882507	-0.253182	0.998436	-0.362741	0.938829	-0.687762	0.852352	0.348855	0.951906
gene:Solyc00g500181.1	-1.39917	0.305611	1.02185	0.58684	-0.114847	0.992825	-0.155687	0.969213	-0.817748	0.757767	0.535148	0.999767	-0.167753	0.998436	0.419343	0.909283	0.643202	0.853061	1.21823	0.535296
gene:Solyc00g160410.1	-2.42731	0.207926	1.00933	0.718478	-2.1281	0.507651	-1.43051	0.630959	-1.95874	0.524264	-0.470613	0.999767	-0.301256	0.998436	-0.503469	0.931701	0.105165	0.987438	1.0322	0.824203
gene:Solyc00g118690.1	-1.48471	0.429908	0.470625	0.900049	-0.980358	0.850495	-0.15366	0.976599	-1.07102	0.73642	0.132446	0.999767	0.0417838	0.998436	-0.868513	0.831011	1.2386	0.782068	0.523748	0.936206
gene:Solyc00g160400.1	-1.87045	0.322436	0.333985	0.908647	-0.678674	0.923207	-1.01087	0.721456	-1.13914	0.74309	-0.126502	0.999767	-0.586972	0.998436	-0.315617	0.9615	0.172973	0.973654	0.868222	0.84465
gene:Solyc00g023590.2	-1.74944	0.317533	0.124482	0.976221	1.40752	0.746415	-0.293403	0.949145	-0.571815	0.891952	1.1504	0.991905	-0.828933	0.998436	-0.0273826	0.996815	0.48188	0.920004	0.747901	0.878634
gene:Solyc00g023580.1	-0.869493	0.552593	1.36069	0.486016	-0.49427	0.942237	-1.06708	0.59812	-0.757858	0.765133	0.632492	0.999767	0.368904	0.998436	-0.950293	0.716952	-0.275029	0.941093	-0.158238	0.980896
gene:Solyc00g023570.1	-0.956652	0.525631	0.724497	0.790715	0.249117	0.981231	0.290166	0.934157	0.154125	0.969859	0.806485	0.999767	0.711492	0.998436	-0.806115	0.79271	0.895699	0.789555	-0.200582	0.97541
gene:Solyc00g014860.1	-0.580523	0.71837	1.0822	0.616763	0.263743	0.977523	-0.87618	0.693725	-0.718725	0.78783	0.580229	0.999767	-0.402239	0.998436	-0.587867	0.863107	0.00710693	0.997968	0.29542	0.955891
gene:Solyc00g014850.1	-1.96448	0.362201	0.688079	0.846952	-0.914221	0.877454	-0.679514	0.866928	-2.4779	0.357811	-0.0787249	0.999767	-1.6424	0.957778	-0.628971	0.907679	0.450913	0.933504	0.501456	0.941461
gene:Solyc00g500183.1	-0.985571	0.716908	1.50991	0.625481	-0.52409	0.957437	-0.446622	0.93018	-1.27175	0.757845	-0.00201796	0.999767	-0.74968	0.998436	-0.309294	0.96772	0.526831	0.928606	0.664159	0.920097
gene:Solyc00g500184.1	-2.22909	0.295321	0.00745163	0.997889	-0.573587	0.944758	-0.716541	0.837018	-1.87234	0.573321	0.196734	0.999767	-1.10202	0.998436	-1.18092	0.754935	0.616785	0.884915	0.152404	0.985025
gene:Solyc00g500185.1	-0.8506	0.638968	0.368672	0.912798	-0.656081	0.918666	0.273828	0.953009	-2.95587	0.106939	0.0985485	0.999767	-2.20124	0.645871	-0.159775	0.980644	1.57443	0.70068	1.14083	0.698108
gene:Solyc00g014800.1	-1.35879	0.338977	0.477958	0.877959	-0.0498888	0.997045	0.561246	0.839109	-1.87012	0.267876	1.47229	0.683467	-0.347943	0.998436	-0.26937	0.959977	0.587559	0.868139	-0.243057	0.965206
gene:Solyc00g014790.2	-0.759312	0.72151	0.735666	0.841564	0.698946	0.934965	-1.03722	0.730975	-0.471109	0.918407	0.339659	0.999767	-0.830397	0.998436	-0.498436	0.93033	-0.049355	0.996831	0.489427	0.941738
gene:Solyc00g094550.1	-1.67512	0.311057	-0.644905	0.852523	-0.962438	0.850495	-0.079106	0.98282	-0.0994176	0.984565	-0.509508	0.999767	0.353512	0.998436	0.644421	0.881404	-0.138994	0.978986	0.584533	0.912097
gene:Solyc00g094540.1	-2.17772	0.215355	0.748127	0.83103	0.301578	0.98437	-1.41737	0.63226	-0.762397	0.856262	0.147505	0.999767	-0.91647	0.998436	-0.316307	0.965732	-0.556475	0.91467	0.544585	0.939073
gene:Solyc00g094530.1	-1.55227	0.402874	0.608575	0.862847	-0.0758063	0.996959	0.173116	0.975009	-1.22741	0.712291	1.34442	0.959976	0.192818	0.998436	-0.147093	0.985266	1.68132	0.70068	1.36111	0.690915
gene:Solyc00g094520.1	-1.20265	0.635768	1.60084	0.677829	-1.12762	0.888185	-0.0936394	0.985575	-2.55943	0.415359	0.334489	0.999767	-1.09733	0.998436	0.584134	0.929864	0.917248	0.876727	1.59502	0.680461
gene:Solyc00g023700.2	-0.400942	0.837632	-0.892481	0.743276	0.743756	0.891427	0.629713	0.831007	-0.541329	0.877616	0.450191	0.999767	-0.834894	0.998436	0.173077	0.976665	0.497154	0.897648	0.0405178	0.995484
gene:Solyc00g023710.1	-1.61614	0.276931	1.7719	0.377112	-0.574504	0.937025	0.380433	0.913134	-1.23955	0.625176	-0.215795	0.999767	-0.880846	0.998436	0.429816	0.926596	0.500877	0.896438	0.550259	0.905885
gene:Solyc00g049210.1	-2.56478	0.151055	1.07839	0.664506	-1.03789	0.849943	-0.872601	0.808717	-1.67967	0.578161	0.220613	0.999767	-0.421165	0.998436	-0.724952	0.87697	0.608339	0.898774	0.755987	0.887298
gene:Solyc00g049220.1	-1.54724	0.379423	1.26994	0.651349	-0.122779	0.993343	-0.0149237	0.997441	-0.575125	0.88956	-0.706532	0.999767	-1.15888	0.984561	-1.24905	0.70525	1.48905	0.707508	0.254927	0.97384
gene:Solyc00g500186.1	-3.0485	0.022684	0.629992	0.77445	-0.0264772	0.997954	-0.0833682	0.980098	-0.924495	0.741227	-0.0142157	0.999767	-0.912233	0.997755	0.0057411	0.99899	0.480154	0.896438	0.569263	0.880691
gene:Solyc00g500187.1	-1.59724	0.317634	0.34591	0.893646	-0.475162	0.941649	0.233748	0.954142	-1.80945	0.468429	0.0983056	0.999767	-1.23598	0.974492	-0.327564	0.939613	0.992542	0.788463	0.431231	0.927689
gene:Solyc00g500188.1	-1.73117	0.444331	-0.269541	0.950818	-0.904103	0.906976	-0.298396	0.956848	-1.89309	0.615616	0.0948804	0.999767	-0.894108	0.998436	-1.12441	0.813791	0.747978	0.884658	-0.0780388	0.993319
gene:Solyc00g500189.1	-2.32266	0.286616	-0.340951	0.928992	-1.05695	0.863739	-0.109148	0.981036	-2.30612	0.535289	-0.0270882	0.999767	-1.27625	0.998436	-0.733819	0.877591	1.00151	0.835538	0.37684	0.9599
gene:Solyc00g160390.1	-1.11856	0.615108	-0.260764	0.948637	-1.64275	0.681072	-0.964692	0.784773	-2.03585	0.455909	0.0857458	0.999767	-0.307353	0.998436	-0.0624252	0.995327	-0.0344929	0.996831	0.867774	0.86613
gene:Solyc00g021660.1	-0.489359	0.772039	0.535371	0.853867	0.271526	0.977393	0.284976	0.9338	-0.320862	0.933429	0.295614	0.999767	-0.296774	0.998436	-0.554998	0.875881	-0.186584	0.960793	-1.02656	0.703512
gene:Solyc00g500190.1	-1.75642	0.375365	2.10225	0.404651	-0.963832	0.889812	-0.804755	0.83487	-1.45022	0.649062	0.973059	0.999767	0.486666	0.998436	0.0602276	0.995327	0.235375	0.966334	1.10036	0.793118
gene:Solyc00g500191.2	-0.913099	0.229678	0.665131	0.583549	0.069521	0.991916	-0.259347	0.874991	0.132786	0.955901	-0.121041	0.999767	-0.0577751	0.998436	0.18744	0.938829	-0.0591839	0.981334	0.387603	0.84465
gene:Solyc00g500192.1	-1.63908	0.289146	0.857053	0.652947	-0.67803	0.891227	0.163267	0.969037	-0.832549	0.754625	0.176819	0.999767	0.0223002	0.998436	-0.149503	0.976065	1.0819	0.748013	0.769128	0.791877
gene:Solyc00g500193.1	-1.33284	0.350317	0.534106	0.791538	-0.166202	0.98749	0.0434813	0.988147	-0.857629	0.734529	0.0421432	0.999767	-0.649284	0.998436	-0.307312	0.932476	0.947536	0.746627	0.596743	0.841875
gene:Solyc00g160420.1	-1.98565	0.127769	0.82601	0.633487	-0.692812	0.84591	0.379996	0.897269	-0.884045	0.706503	-0.10006	0.999767	-0.291293	0.998436	-0.29225	0.936515	1.23593	0.681371	0.563683	0.857435
gene:Solyc00g500194.1	-0.326851	0.880245	-1.21832	0.59866	-0.295245	0.977523	0.19408	0.96713	-1.70591	0.468122	-0.125563	0.999767	-1.53622	0.885088	-0.0967591	0.98845	0.738954	0.858145	0.448115	0.932614
gene:Solyc00g500195.1	-1.52214	0.379683	0.619585	0.81678	-0.197816	0.989546	-0.192693	0.969213	-1.15817	0.706641	0.342962	0.999767	-0.617388	0.998436	0.0485582	0.995765	0.462795	0.928442	0.704046	0.854957
gene:Solyc00g500196.2	-2.15036	0.175497	1.37226	0.420031	-0.183239	0.98842	0.396876	0.896977	-0.652261	0.814303	0.209094	0.999767	-0.259928	0.998436	-0.198901	0.968658	0.691438	0.838692	0.0956608	0.986524
gene:Solyc00g500197.1	-1.52983	0.414063	0.593203	0.885509	-0.178286	0.991772	-0.353903	0.942051	-1.38381	0.677452	0.0235508	0.999767	-1.18197	0.997455	-0.659348	0.894385	0.908692	0.847213	0.603247	0.926427
gene:Solyc00g500198.1	-1.87293	0.220708	1.51638	0.378836	-0.186563	0.98749	-0.0308746	0.992635	-1.03293	0.691521	0.0852393	0.999767	-0.761132	0.998436	-0.434898	0.911843	0.846305	0.804092	0.442282	0.931005
gene:Solyc00g500199.1	-0.785578	0.488063	0.593188	0.717266	-0.505536	0.880948	0.0551402	0.980277	-0.0991445	0.973303	-0.236315	0.999767	0.170076	0.998436	0.203533	0.954815	0.0989515	0.974471	0.247344	0.944728
gene:Solyc00g500200.1	-2.50944	0.0833316	0.794355	0.775157	-0.602982	0.929097	0.120463	0.976599	-1.49171	0.523989	0.351756	0.999767	-0.536971	0.998436	-0.763209	0.82901	0.959984	0.78748	0.0763122	0.989547
gene:Solyc00g500201.1	-2.08864	0.0756393	0.068672	0.979918	-0.525023	0.911791	0.342311	0.89936	-0.728513	0.760178	-0.5098	0.999767	-0.71329	0.998436	-0.0261873	0.996265	0.586603	0.845296	0.218104	0.964778
gene:Solyc00g500202.1	-1.08095	0.367603	0.515562	0.782824	-0.381619	0.943777	0.272954	0.921071	-1.85744	0.318432	0.202607	0.999767	-1.27322	0.908603	-0.0102385	0.998206	0.705423	0.803647	0.422231	0.889846
gene:Solyc00g500203.1	-1.36323	0.182403	0.641503	0.703131	-0.387268	0.934965	-0.0457869	0.98316	-0.887126	0.601519	-0.000421047	0.999767	-0.50028	0.998436	-0.269212	0.932106	0.649203	0.785415	0.425778	0.879546
gene:Solyc00g500204.1	-1.83173	0.30528	1.09817	0.580077	-0.213675	0.986708	-0.271172	0.947732	-1.03889	0.732778	0.13154	0.999767	-0.693673	0.998436	-0.187921	0.97245	0.808882	0.824006	0.892133	0.781817
gene:Solyc00g500205.1	-2.76638	0.0633602	1.5002	0.406722	-0.0916756	0.994484	0.0919759	0.980091	-1.24462	0.611809	0.429459	0.999767	-0.723483	0.998436	-0.37093	0.934121	0.574305	0.873883	0.111399	0.985422
gene:Solyc00g160190.1	-2.42165	0.184065	1.12473	0.591991	-0.268318	0.977842	-0.39324	0.926159	-1.08144	0.746055	0.110751	0.999767	-0.702367	0.998436	-0.332156	0.950174	0.867716	0.82745	0.928801	0.809707
gene:Solyc00g500206.1	-1.97851	0.130414	1.23747	0.529803	-0.125921	0.991825	0.208752	0.952706	-1.45805	0.463848	0.356723	0.999767	-0.975408	0.97476	-0.617899	0.85506	0.765625	0.814942	-0.0610262	0.991767
gene:Solyc00g500207.1	-1.02345	0.428974	1.66779	0.179891	0.21599	0.976668	-0.0456156	0.988147	-0.505171	0.839911	0.361767	0.999767	-0.359395	0.998436	-0.191676	0.963669	0.86719	0.775673	0.72113	0.789264
gene:Solyc00g500208.1	-2.61698	0.0825572	1.2299	0.598797	-0.431085	0.955684	-0.23804	0.952158	-1.68636	0.46113	0.505121	0.999767	-0.750153	0.998436	-0.870621	0.795777	0.58435	0.878693	-0.0482315	0.994157
gene:Solyc00g500209.1	-2.99464	0.0955274	1.30958	0.599392	-0.539677	0.946921	-0.121862	0.978343	-1.48733	0.613264	0.342104	0.999767	-0.605544	0.998436	-0.813772	0.84392	0.673231	0.871084	-0.0186793	0.997031
gene:Solyc00g500210.1	-1.26102	0.0830945	0.49811	0.6588	-0.0728408	0.991772	0.197955	0.905816	-0.245411	0.892143	-0.179102	0.999767	-0.351672	0.998436	0.228297	0.914487	0.323891	0.863203	0.354233	0.845097
gene:Solyc00g500211.1	-1.0263	0.400094	0.51217	0.748366	-0.276432	0.957759	0.437548	0.855155	-0.815167	0.703206	-0.00419061	0.999767	-0.542926	0.998436	0.622156	0.773388	0.454094	0.884649	0.638701	0.750252
gene:Solyc00g500216.2	0.0345552	0.98763	-0.245247	0.948194	-1.18573	0.758678	1.23912	0.583258	-0.383867	0.923448	-0.0832604	0.999767	0.718604	0.998436	-0.271547	0.962838	0.653226	0.867658	-0.85744	0.809632
gene:Solyc00g254910.1	-1.10754	0.439089	-0.439514	0.885813	0.449949	0.947549	-0.236512	0.947321	-0.780597	0.767391	-0.213388	0.999767	-1.44393	0.773046	-1.02256	0.694558	0.776256	0.815522	-0.00979249	0.99755
gene:Solyc03g042550.2	0.69288	0.63968	-0.564139	0.837617	-0.206929	0.986123	-0.0365761	0.989926	-0.275228	0.941777	-0.624848	0.999767	-0.693147	0.998436	-1.95943	0.207446	1.38854	0.64336	-0.534308	0.888455
gene:Solyc00g036520.1	-1.94795	0.210689	1.59509	0.49866	-0.298663	0.977842	-0.377463	0.921296	-0.0297736	0.995721	-0.0672855	0.999767	0.201604	0.998436	0.512413	0.91256	0.163701	0.973632	1.05358	0.761521
gene:Solyc00g052540.1	0.0144775	0.995563	1.53826	0.488258	-0.662347	0.91821	-0.891341	0.729224	-0.0489786	0.993593	-0.643643	0.999767	-0.0302743	0.998436	-0.244219	0.967257	0.49312	0.902196	1.14024	0.707204
gene:Solyc00g052530.2	-1.31612	0.462619	1.55006	0.550028	-0.503958	0.952126	-0.180051	0.970366	-0.391968	0.935253	0.0151325	0.999767	0.127123	0.998436	0.190062	0.978652	-0.613479	0.886852	-0.243367	0.975089
gene:Solyc00g500224.1	-1.17835	0.356187	0.647213	0.726601	0.00615386	0.999583	-0.569783	0.815469	-0.0145204	0.997292	0.0267649	0.999767	0.00609063	0.998957	0.272157	0.949165	-0.253001	0.948668	0.588939	0.837364
gene:Solyc00g047180.1	-0.390358	0.80689	0.580436	0.822541	0.359588	0.957159	-0.179771	0.958892	-0.227671	0.954176	0.452499	0.999767	-0.134759	0.998436	-0.588811	0.852921	0.499166	0.877666	0.0901263	0.987748
gene:Solyc00g047190.1	-0.481428	0.782041	1.27996	0.547803	-0.453462	0.949757	-0.145432	0.970786	-0.317475	0.937501	0.0608725	0.999767	0.19686	0.998436	-0.299227	0.953174	-0.185105	0.961694	-0.3389	0.949772
gene:Solyc00g047200.1	-0.739953	0.587139	0.936572	0.616763	-0.0923652	0.993343	-0.259083	0.939331	-0.688919	0.79034	0.313906	0.999767	-0.282647	0.998436	0.200546	0.963669	0.255899	0.948668	0.715528	0.76535
gene:Solyc00g160040.1	-1.20085	0.450145	1.30419	0.587061	-0.380199	0.962464	-1.33095	0.540881	0.00826653	0.998543	-0.164457	0.999767	0.224008	0.998436	0.282501	0.961016	-1.27825	0.722253	0.335195	0.954259
gene:Solyc00g500225.1	-0.763873	0.59077	0.671487	0.765045	-0.824965	0.840325	-0.570308	0.84715	-0.747266	0.776559	0.156976	0.999767	0.234675	0.998436	-0.913715	0.767998	0.457066	0.904925	0.113659	0.985779
gene:Solyc00g500226.1	-2.0078	0.366512	0.758252	0.797554	-0.460714	0.952161	-0.588755	0.882924	-1.57224	0.622209	0.224044	0.999767	-0.887479	0.998436	-0.268176	0.970507	0.352744	0.946791	0.673323	0.906805
gene:Solyc00g500227.1	-1.39917	0.305891	1.02185	0.587061	-0.109235	0.992825	-0.197441	0.958604	-0.817748	0.757845	0.54076	0.999767	-0.167753	0.998436	0.410139	0.912517	0.643202	0.853061	1.25078	0.508766
gene:Solyc00g500228.1	-2.03934	0.17011	0.90882	0.675174	-0.154768	0.991639	-0.0158022	0.996669	-1.33633	0.559666	0.681328	0.999767	-0.500234	0.998436	-0.582034	0.866509	0.792623	0.814942	0.226391	0.96994
gene:Solyc00g500236.1	-0.125955	0.952631	-0.960709	0.690549	0.458327	0.949033	-0.330108	0.922454	0.20484	0.964275	0.104942	0.999767	-0.148545	0.998436	0.519234	0.889508	0.0127165	0.996831	0.862059	0.789524
gene:Solyc00g500237.1	-2.18258	0.174673	0.977741	0.720737	-0.59073	0.941378	-0.339428	0.935753	-1.13821	0.694233	0.136862	0.999767	-0.41062	0.998436	-0.552527	0.907701	0.388428	0.935123	0.175329	0.981475
gene:Solyc00g230070.1	-1.01194	0.682623	0.511577	0.915927	-1.74464	0.731118	-1.0821	0.775891	-2.79215	0.306423	0.117947	0.999767	-0.929565	0.998436	0.118878	0.989018	-0.279716	0.962741	0.921261	0.870694
gene:Solyc00g025300.1	-1.66578	0.317533	1.66063	0.494998	-0.120513	0.993701	0.0719723	0.984258	0.392159	0.932745	-0.0757538	0.999767	0.436919	0.998436	-0.69123	0.870851	0.451897	0.920773	-0.311305	0.964045
gene:Solyc00g025290.1	-0.814413	0.594009	0.434486	0.844269	-0.232777	0.976881	-0.163082	0.966343	-0.659684	0.78487	0.143536	0.999767	-0.28337	0.998436	0.157735	0.975954	0.194802	0.959084	0.515619	0.883058
gene:Solyc00g500238.1	-0.679609	0.773961	1.05903	0.708793	-0.136173	0.99258	1.24985	0.688728	-0.119893	0.978128	0.233647	0.999767	0.249927	0.998436	0.493912	0.930399	0.380923	0.949153	-0.375013	0.950995
gene:Solyc00g020040.1	-2.23789	0.186027	0.561068	0.839583	-1.01929	0.822264	-0.0417996	0.991419	-1.19623	0.704735	-0.458086	0.999767	-0.63502	0.998436	-0.243088	0.96772	0.962345	0.822921	0.761057	0.853157
gene:Solyc00g020030.1	-1.35825	0.482933	1.26362	0.660203	-0.359583	0.975538	-0.953128	0.776384	-0.708998	0.863845	-0.645407	0.999767	-0.994822	0.998436	-0.0132429	0.998475	0.28354	0.957665	1.22343	0.75593
gene:Solyc00g020020.2	-1.40816	0.519606	0.274255	0.950004	-0.0260328	0.999051	-0.86582	0.842714	-1.43125	0.688763	0.65285	0.999767	-0.752372	0.998436	-0.172357	0.984597	0.560419	0.922307	1.25388	0.778489
gene:Solyc00g020010.1	-1.2487	0.536317	-0.0405784	0.993347	-0.966473	0.85042	-0.361214	0.936528	-0.395225	0.940944	-1.58397	0.806595	-1.01273	0.998436	0.0111001	0.998705	-0.128444	0.983295	0.24387	0.975932
gene:Solyc00g020000.1	-0.739454	0.698429	0.3417	0.930736	0.424055	0.961238	-0.246517	0.954894	-0.605173	0.875232	0.0156392	0.999767	-1.01359	0.998436	-0.623005	0.883641	0.501231	0.906122	0.124744	0.985779
gene:Solyc00g019990.1	-1.12871	0.510033	0.798657	0.793861	-1.29024	0.728645	0.350042	0.928066	-0.0418495	0.993593	-0.356307	0.999767	0.892088	0.998436	0.531155	0.906869	-0.181775	0.968535	-0.000662329	0.999753
gene:Solyc00g019980.3	-1.57458	0.402441	1.05791	0.687828	0.530742	0.943777	-0.367809	0.935703	-1.44349	0.616156	0.489884	0.999767	-1.48435	0.910851	0.60072	0.907492	-0.283984	0.95835	0.684545	0.887298
gene:Solyc00g019970.2	-1.36122	0.661265	-0.0205039	0.995659	-0.847161	0.925839	-0.535627	0.928425	-1.70006	0.684186	0.0683609	0.999767	-0.784533	0.998436	-0.56498	0.932106	1.21594	0.832308	1.18659	0.820161
gene:Solyc00g019950.2	-2.44771	0.251287	-0.398501	0.927081	0.153433	0.992825	-0.583424	0.905816	-1.95629	0.574493	0.551783	0.999767	-1.55794	0.982981	-0.81944	0.895544	0.216157	0.975472	-0.0198591	0.997369
gene:Solyc00g160060.1	-1.78072	0.289146	0.724457	0.758193	-0.0913559	0.994522	0.0113889	0.997575	-0.94691	0.756421	0.152074	0.999767	-0.70348	0.998436	-0.038543	0.996265	0.635228	0.873761	0.585296	0.887536
gene:Solyc00g500239.1	-0.576219	0.731064	1.52759	0.428807	-0.133514	0.991825	-0.224401	0.951056	-0.803834	0.761588	0.0445301	0.999767	-0.62579	0.998436	0.881119	0.762177	-0.130278	0.975823	0.975242	0.732423
gene:Solyc00g500240.1	-1.33974	0.334247	0.505057	0.818592	-0.27755	0.966388	-0.126672	0.97194	-1.03633	0.670523	0.206225	0.999767	-0.552554	0.998436	-0.0730616	0.988592	0.516718	0.873883	0.570328	0.856267
gene:Solyc00g500241.1	-1.20428	0.346607	0.669842	0.719202	-0.0109747	0.999583	-0.590236	0.808717	-0.0157102	0.997261	0.0401623	0.999767	0.0354268	0.998436	0.2425	0.957392	-0.220123	0.954755	0.612613	0.826876
gene:Solyc00g036530.1	-0.995211	0.466102	0.73311	0.766299	-0.00330384	0.999583	-0.30545	0.921071	-0.0433757	0.993593	0.0108516	0.999767	-0.0292202	0.998436	-0.198485	0.968546	0.208895	0.955047	0.31586	0.949373
gene:Solyc00g500242.1	-1.79243	0.200897	-0.239903	0.929078	-0.934658	0.796251	0.0115392	0.997441	-0.711944	0.822183	-0.53337	0.999767	-0.310656	0.998436	-0.349816	0.934121	0.637369	0.863203	0.276013	0.954817
gene:Solyc00g500244.1	-2.28822	0.244828	-0.287205	0.947066	-1.13529	0.838546	-1.10558	0.711806	-0.989447	0.803736	-0.426494	0.999767	-0.28065	0.998436	-0.590574	0.909967	0.199691	0.968613	0.714694	0.893989
gene:Solyc00g500245.1	-1.59974	0.0512465	1.17875	0.250791	0.0583638	0.994484	-0.299923	0.871645	-0.688173	0.655807	0.133213	0.999767	-0.613324	0.976239	-0.175737	0.956092	0.206977	0.930001	0.331163	0.901597
gene:Solyc00g500246.1	-0.674172	0.642088	0.416556	0.886716	0.237389	0.977933	-0.558414	0.823132	-0.188144	0.963192	0.169929	0.999767	-0.255603	0.998436	-0.554998	0.86382	0.0111211	0.996831	0.0145376	0.997031
gene:Solyc00g028960.1	0.252118	0.891653	-0.0822137	0.979302	0.922595	0.810398	0.225188	0.948385	0.491665	0.875065	-0.566728	0.999767	-0.997658	0.957778	1.66327	0.32446	-0.186623	0.959639	1.25145	0.544872
gene:Solyc00g500249.1	-2.80598	0.115501	1.3761	0.562832	-0.288203	0.981648	-0.624475	0.882285	-1.8705	0.514869	0.512321	0.999767	-1.06998	0.998436	-0.716697	0.882592	0.621508	0.900218	0.529286	0.939699
gene:Solyc00g500250.1	-2.14503	0.054612	0.734436	0.674408	0.0134952	0.999583	-0.0642336	0.980717	-0.852099	0.679643	0.173358	0.999767	-0.692236	0.998436	-0.276422	0.938958	0.470214	0.871084	0.258025	0.95284
gene:Solyc00g500251.1	-1.76389	0.272325	0.34591	0.893896	-0.475162	0.941783	0.233748	0.954524	-1.80795	0.475919	0.0968116	0.999767	-1.23598	0.97476	-0.317171	0.94322	0.992542	0.789922	0.441623	0.924853
gene:Solyc00g500252.1	-1.7283	0.444771	-0.27223	0.949901	-0.903669	0.906976	-0.280737	0.959772	-1.88812	0.615616	0.0903403	0.999767	-0.894108	0.998436	-1.12877	0.812082	0.741753	0.885449	-0.106276	0.989547
gene:Solyc00g500253.1	-2.32266	0.286616	-0.340951	0.928992	-1.05695	0.863739	-0.109148	0.981036	-2.30612	0.535289	-0.0270882	0.999767	-1.27625	0.998436	-0.733819	0.877591	1.00151	0.835538	0.37684	0.9599
gene:Solyc00g160500.1	-1.11856	0.615108	-0.260764	0.948637	-1.64275	0.681072	-0.964692	0.784773	-2.03585	0.455909	0.0857458	0.999767	-0.307353	0.998436	-0.0624252	0.995327	-0.0344929	0.996831	0.867774	0.86613
gene:Solyc00g021650.1	-1.0669	0.532474	0.85205	0.775157	0.0660542	0.996825	-0.554018	0.86814	-0.236937	0.962428	-0.459532	0.999767	-0.762523	0.998436	0.689598	0.857546	0.142447	0.976791	1.38606	0.592157
gene:Solyc00g021640.2	-1.18182	0.326049	0.916779	0.556266	-0.1009	0.991825	0.25657	0.927519	-0.570379	0.815293	-0.0413684	0.999767	-0.510847	0.998436	0.14246	0.975292	0.27554	0.934982	0.16143	0.97384
gene:Solyc00g021630.1	-1.77783	0.241088	0.146849	0.965164	-1.05098	0.796251	-0.333723	0.915897	-0.64792	0.838178	-0.186838	0.999767	0.216224	0.998436	-0.3545	0.9364	0.315496	0.934284	0.294719	0.955151
gene:Solyc00g500254.1	-0.702499	0.775763	-0.0323271	0.995175	-1.32189	0.814919	-1.08117	0.76315	-0.275239	0.966729	-1.70736	0.867913	-0.660717	0.998436	0.577047	0.91515	0.277363	0.960135	1.93558	0.464747
gene:Solyc00g181240.1	-0.479752	0.759814	2.09824	0.154144	0.240871	0.977842	-0.916014	0.654797	-0.233499	0.953832	0.0437331	0.999767	-0.430638	0.998436	-0.355849	0.930392	-0.224957	0.951888	0.335209	0.944109
gene:Solyc00g181250.2	-1.36304	0.369716	0.510898	0.875485	1.00893	0.814917	0.0374413	0.991139	-0.387883	0.919392	0.239462	0.999767	-1.15735	0.953668	-1.14442	0.684006	1.44457	0.681415	0.26271	0.965206
gene:Solyc00g500255.1	-1.69257	0.308603	1.32754	0.606916	-1.18452	0.796251	0.0433341	0.990852	-0.96219	0.756089	0.503154	0.999767	0.725483	0.998436	0.752898	0.855484	-0.549624	0.897471	0.15994	0.983371
gene:Solyc00g500256.1	-1.38176	0.376909	0.488957	0.827271	-0.483649	0.937194	0.216054	0.959772	-1.56882	0.512338	0.00482568	0.999767	-1.08035	0.989075	0.116783	0.984814	0.808176	0.835999	0.708905	0.815657
gene:Solyc11g056270.3	-2.87095	0.153413	0.579006	0.857963	-0.850191	0.894329	-0.954448	0.777201	-1.59215	0.64753	0.173785	0.999767	-0.568177	0.998436	-0.634695	0.898969	0.428962	0.929588	0.748715	0.89899
gene:Solyc11g056320.2	-1.08194	0.633362	0.557758	0.866568	-0.688746	0.927981	-0.888129	0.781671	-1.26025	0.687656	0.459734	0.999767	-0.111774	0.998436	-0.34924	0.955354	0.327073	0.948668	0.865962	0.84465
gene:Solyc00g160510.1	-2.08275	0.354103	0.748788	0.800536	-0.378482	0.96316	-0.584651	0.884771	-1.59001	0.620307	0.238003	0.999767	-0.973521	0.998436	-0.263829	0.971466	0.363761	0.944696	0.684583	0.905163
gene:Solyc00g500258.1	0.566159	0.731777	-0.397492	0.883838	0.212915	0.987047	-1.20153	0.58014	-0.317006	0.955901	-1.9593	0.502355	-2.48922	0.385998	-1.69092	0.486677	-0.452825	0.904925	-0.94221	0.803709
gene:Solyc00g160220.1	0.566623	0.733385	-0.371852	0.892273	0.277307	0.977523	-1.03945	0.676528	-0.262931	0.965143	-1.92345	0.561011	-2.46369	0.421547	-1.64412	0.52767	-0.24921	0.954347	-0.853881	0.837954
gene:Solyc00g500259.1	-1.67285	0.280623	1.07842	0.687938	1.6944	0.539585	0.0946805	0.980091	-0.806287	0.797894	0.640889	0.999767	-1.8598	0.65852	-0.43124	0.930392	0.983151	0.794427	0.457231	0.937151
gene:Solyc00g500260.1	-1.51436	0.282316	0.958371	0.613906	-0.276285	0.97166	-0.100771	0.977528	-1.08745	0.620307	0.402678	0.999767	-0.408486	0.998436	-0.212731	0.965196	0.341093	0.922307	0.229134	0.965023
gene:Solyc00g160070.1	-1.20085	0.450145	1.30419	0.587061	-0.380199	0.962464	-1.33095	0.540881	0.00826653	0.998543	-0.164457	0.999767	0.224008	0.998436	0.282501	0.961016	-1.27825	0.722253	0.335195	0.954259
gene:Solyc00g160530.1	-0.601895	0.732636	1.12126	0.592382	-0.427442	0.950298	-0.057472	0.986549	-0.0859159	0.983968	-0.181069	0.999767	0.160456	0.998436	0.228744	0.967257	0.115323	0.982268	0.401538	0.934568
gene:Solyc00g500262.1	-2.02204	0.362685	0.758252	0.797348	-0.461786	0.952075	-0.577664	0.885961	-1.57114	0.622209	0.223253	0.999767	-0.886102	0.998436	-0.268792	0.970507	0.363834	0.944508	0.672706	0.906805
gene:Solyc00g500263.1	-0.999993	0.478827	0.948896	0.597805	-0.0297203	0.998091	-0.307867	0.924007	-0.671421	0.802558	0.813491	0.999767	0.171791	0.998436	0.534161	0.863107	0.308439	0.935123	1.15047	0.540215
gene:Solyc00g500264.1	-0.872181	0.615108	1.93874	0.337266	0.148275	0.991825	-0.239775	0.952823	0.473415	0.903851	-0.0365352	0.999767	0.288605	0.998436	-0.844384	0.810014	0.101914	0.984257	-0.502694	0.928288
gene:Solyc00g500271.1	-1.74127	0.399002	0.290053	0.938636	-0.9364	0.880948	-0.0663652	0.988147	-1.33144	0.699517	0.165132	0.999767	-0.229904	0.998436	-0.354693	0.954514	1.1913	0.796333	0.902971	0.847663
gene:Solyc00g500272.1	-2.64878	0.199866	0.307216	0.93295	-1.01369	0.850495	-0.123993	0.980091	-1.88432	0.541016	0.206427	0.999767	-0.66421	0.998436	-0.342059	0.955488	1.09502	0.816474	0.876954	0.837364
gene:Solyc00g500275.1	-2.49397	0.174518	-0.263652	0.949398	-1.20115	0.799492	-0.820978	0.790504	-1.13663	0.750738	-0.4651	0.999767	-0.400582	0.998436	-0.354022	0.954815	0.0871074	0.989689	0.554063	0.927514
gene:Solyc00g500276.1	-1.8391	0.39456	0.792375	0.813921	-0.512541	0.950298	-0.508908	0.917532	-2.08137	0.567914	0.279888	0.999767	-1.28894	0.998436	-0.41632	0.946993	0.838086	0.869561	0.930674	0.856544
gene:Solyc00g500277.1	-1.79243	0.200996	-0.239903	0.929078	-0.934658	0.796251	0.0115392	0.997441	-0.711944	0.822217	-0.53337	0.999767	-0.310656	0.998436	-0.348282	0.934529	0.637369	0.863203	0.277547	0.954259
gene:Solyc00g052430.3	-1.30697	0.324884	0.585189	0.771002	-0.0846306	0.993549	-0.582638	0.816993	0.0525352	0.990882	0.0347916	0.999767	0.171957	0.998436	0.0461891	0.994544	-0.0754494	0.987438	0.553378	0.856678
gene:Solyc00g500278.1	-1.19297	0.349132	0.646339	0.703131	-0.189372	0.980081	0.121499	0.969213	-0.456611	0.861557	-0.15733	0.999767	-0.424569	0.998436	-0.307621	0.92476	0.727283	0.780832	0.298163	0.939875
gene:Solyc00g500279.1	-0.809157	0.341799	0.7387	0.511121	0.21305	0.957759	-0.28906	0.860806	0.095684	0.96845	-0.0716823	0.999767	-0.189048	0.998436	0.199847	0.937759	-0.0743911	0.975644	0.414517	0.833051
gene:Solyc00g500280.1	-2.60622	0.138146	0.651618	0.793149	-0.880309	0.862038	0.243715	0.959772	-0.623686	0.862988	-0.103261	0.999767	0.153362	0.998436	-0.0985645	0.987332	1.27579	0.756996	0.933515	0.761009
gene:Solyc00g500282.1	-0.501608	0.874725	1.31739	0.768024	0.155597	0.994484	0.535793	0.924007	-0.239256	0.972662	0.483925	0.999767	0.0890714	0.998436	-1.31109	0.802233	1.28946	0.821613	-0.557429	0.949914
gene:Solyc00g500286.1	-1.10754	0.439089	-0.439514	0.885813	0.449949	0.947549	-0.236512	0.947321	-0.780597	0.767391	-0.213388	0.999767	-1.44393	0.773046	-1.02256	0.694558	0.776256	0.815522	-0.00979249	0.99755
gene:Solyc00g500290.2	-2.59948	0.0737963	1.392	0.452546	-0.081542	0.994748	0.00829179	0.998234	-1.28126	0.589218	0.404348	0.999767	-0.795373	0.998436	-0.458056	0.910008	0.586516	0.868703	0.120168	0.984697
gene:Solyc00g500291.1	-1.83173	0.305891	1.097	0.581914	-0.170978	0.990223	-0.272023	0.947732	-1.03889	0.733618	0.13103	0.999767	-0.73688	0.998436	-0.187921	0.972526	0.806909	0.825029	0.891011	0.782423
gene:Solyc00g500292.1	-1.36463	0.182116	0.641849	0.703131	-0.387229	0.934965	-0.0457275	0.98316	-0.886337	0.602093	-0.00038197	0.999767	-0.49949	0.998436	-0.269155	0.932106	0.649203	0.785415	0.425775	0.879599
gene:Solyc00g500293.1	-1.07324	0.368093	0.525197	0.778801	-0.362627	0.947549	0.28772	0.913623	-1.79926	0.339277	0.22427	0.999767	-1.21236	0.929779	0.00413293	0.999047	0.737367	0.789922	0.45378	0.877566
gene:Solyc00g500294.1	-1.62655	0.136745	0.446119	0.847188	-0.48937	0.915724	0.106	0.973872	-0.853882	0.6761	-0.134732	0.999767	-0.499244	0.998436	-0.258665	0.94474	0.539886	0.848124	0.175221	0.972348
gene:Solyc00g500295.1	-2.0882	0.0756393	0.070137	0.979288	-0.525883	0.911791	0.341013	0.89953	-0.728513	0.760178	-0.51066	0.999767	-0.71329	0.998436	-0.0318723	0.996265	0.590664	0.844629	0.217778	0.964778
gene:Solyc00g500296.1	-2.50183	0.0850667	0.795951	0.775142	-0.600518	0.929451	0.118967	0.977293	-1.49269	0.52409	0.352081	0.999767	-0.540092	0.998436	-0.76039	0.829606	0.959497	0.78748	0.080139	0.989506
gene:Solyc00g500297.1	-0.653213	0.602356	0.972459	0.482331	-0.129054	0.98888	-0.263787	0.909407	-0.821909	0.680352	-0.00479336	0.999767	-0.697649	0.998436	0.461953	0.858773	-0.178865	0.956345	0.546875	0.783859
gene:Solyc00g500298.1	-1.58241	0.27006	0.570049	0.806217	-0.156746	0.990223	0.485268	0.860854	-0.514852	0.861557	0.337739	0.999767	-0.0203672	0.998436	-0.138103	0.979409	0.903468	0.779051	0.280098	0.954259
gene:Solyc00g500299.1	-2.08701	0.262359	0.604608	0.833798	-0.76796	0.904228	-0.763241	0.816064	-1.47129	0.646138	0.131988	0.999767	-0.571345	0.998436	-0.200101	0.975292	0.306568	0.94958	0.869708	0.822534
gene:Solyc00g500300.1	-1.52983	0.413595	0.593203	0.885421	-0.178286	0.991772	-0.295237	0.952158	-1.38381	0.677325	0.0235508	0.999767	-1.18197	0.997111	-0.659348	0.894385	0.967358	0.833461	0.603247	0.926165
gene:Solyc00g500301.1	-0.521777	0.783367	0.92017	0.751984	-0.300671	0.977523	0.136684	0.975479	-0.648526	0.855016	-0.323862	0.999767	-0.671717	0.998436	0.105116	0.987749	0.597904	0.882675	0.566336	0.908076
gene:Solyc00g500302.1	-2.44319	0.166809	0.408193	0.893682	-0.853805	0.871925	-0.35918	0.932647	-1.48702	0.61654	0.0773085	0.999767	-0.555901	0.998436	-0.112362	0.986315	0.639699	0.881079	0.886518	0.798712
gene:Solyc00g500303.1	-1.81881	0.284183	0.743466	0.75202	-0.126404	0.991916	0.151223	0.972763	-0.916159	0.761588	0.119709	0.999767	-0.670045	0.998436	-0.0779739	0.989839	0.730231	0.853061	0.501034	0.912097
gene:Solyc00g500304.1	-0.576219	0.732366	1.52759	0.436341	-0.133514	0.991825	-0.0491079	0.98809	-0.803834	0.76357	0.0445301	0.999767	-0.62579	0.998436	0.881119	0.765172	-0.130278	0.976064	0.799949	0.806032
gene:Solyc00g171810.4	-2.24717	0.15343	0.516865	0.841564	-0.435962	0.951521	0.490007	0.887563	-1.08555	0.728756	0.0251415	0.999767	-0.624442	0.998436	-0.0889574	0.98845	0.910525	0.816963	0.331561	0.94846
gene:Solyc00g500310.1	-2.35323	0.2216	-0.282874	0.948412	-0.921833	0.886142	-0.820137	0.809509	-1.04019	0.791852	-0.402769	0.999767	-0.521122	0.998436	-0.396154	0.950125	0.118889	0.984271	0.542872	0.932614
gene:Solyc00g500311.2	-1.64691	0.242148	-0.426578	0.885421	-1.08114	0.769181	-0.465782	0.896154	-0.647605	0.856707	-0.785556	0.999767	-0.352026	0.998436	-0.166491	0.979409	0.297688	0.949628	0.596978	0.888455
gene:Solyc00g500312.1	-1.60102	0.260785	0.757141	0.708793	-0.276941	0.970917	-0.0803925	0.980091	-1.0409	0.649062	0.361672	0.999767	-0.402283	0.998436	-0.242065	0.96045	0.501118	0.878912	0.339446	0.942826
gene:Solyc00g160100.1	-1.20085	0.450145	1.30419	0.587061	-0.380199	0.962464	-1.33095	0.540881	0.00826653	0.998543	-0.164457	0.999767	0.224008	0.998436	0.282501	0.961016	-1.27825	0.722253	0.335195	0.954259
gene:Solyc00g160560.1	-0.741034	0.672218	1.07992	0.611102	-0.438116	0.950174	-0.00383035	0.999358	-0.0358666	0.993593	-0.193567	0.999767	0.208683	0.998436	0.064594	0.991754	0.223464	0.958642	0.291889	0.955063
gene:Solyc00g500261.2	-1.00481	0.470151	0.230644	0.942308	-0.492809	0.942729	-0.594424	0.835902	-0.159048	0.96982	-0.28445	0.999767	0.0493114	0.998436	-0.666286	0.855484	0.148181	0.974066	0.0763189	0.989506
gene:Solyc00g500313.1	-1.24526	0.552986	0.643886	0.871706	-1.58514	0.7216	-0.136195	0.978343	-1.00306	0.77935	0.262739	0.999767	0.84482	0.998436	-1.43361	0.701794	0.374865	0.945352	-0.922548	0.850998
gene:Solyc00g500314.1	-1.46798	0.422121	0.301047	0.921176	-1.09448	0.819289	-0.152463	0.975244	-1.3261	0.644989	0.101183	0.999767	-0.130437	0.998436	-0.492133	0.912743	0.814267	0.846958	0.474596	0.932009
gene:Solyc00g500315.1	-1.71206	0.408141	0.18757	0.965164	-0.849404	0.910459	-1.03155	0.77271	-1.01587	0.80066	-0.0600577	0.999767	-0.226523	0.998436	-0.875116	0.855484	0.490895	0.926513	0.647325	0.929522
gene:Solyc00g500316.1	-1.49491	0.405713	0.754131	0.789566	-0.115289	0.993259	-0.0964333	0.982404	-1.09704	0.751772	0.236897	0.999767	-0.744858	0.998436	0.18927	0.980712	0.584766	0.915783	0.870469	0.829033
gene:Solyc00g160570.1	-2.3524	0.196863	1.33014	0.446578	-0.126268	0.991772	0.106433	0.980014	-0.6019	0.855628	0.121582	0.999767	-0.35405	0.998436	0.144081	0.983029	0.676356	0.87597	0.714004	0.838482
gene:Solyc00g500317.1	-1.74127	0.399002	0.292749	0.937963	-0.9364	0.880948	-0.0663652	0.988147	-1.33144	0.699517	0.165132	0.999767	-0.229904	0.998436	-0.355074	0.954514	1.1913	0.796333	0.902589	0.847663
gene:Solyc00g500318.1	-2.65043	0.199351	0.307216	0.93295	-1.01154	0.850495	-0.117749	0.980091	-1.89458	0.5359	0.216686	0.999767	-0.666354	0.998436	-0.342059	0.955488	1.09502	0.816474	0.870711	0.838482
gene:Solyc00g500319.1	-3.19174	0.0326617	1.45269	0.430964	-0.0691178	0.995805	0.066073	0.983437	-1.1669	0.653098	0.440755	0.999767	-0.657026	0.998436	-0.243066	0.964305	0.486634	0.896438	0.177494	0.98022
gene:Solyc00g500320.1	-1.83173	0.305891	1.09858	0.581683	-0.170978	0.990223	-0.272023	0.947732	-1.03889	0.733618	0.13103	0.999767	-0.73688	0.998436	-0.187921	0.972526	0.806909	0.825029	0.891011	0.782423
gene:Solyc00g500321.1	-1.67286	0.126021	0.70929	0.661737	-0.191862	0.977842	0.12212	0.969213	-0.69477	0.741086	0.0980477	0.999767	-0.404861	0.998436	0.012856	0.997895	0.598886	0.819788	0.489621	0.8563
gene:Solyc00g500322.1	-1.66501	0.114808	0.855207	0.566501	-0.330048	0.947674	-0.256232	0.915195	-0.97648	0.542187	0.472758	0.999767	-0.173675	0.998436	0.0296853	0.996053	0.317224	0.904925	0.603142	0.795927
gene:Solyc00g500323.1	-1.35858	0.17152	0.675182	0.677149	-0.34124	0.943777	-0.0766238	0.977528	-0.787898	0.65297	-0.00755107	0.999767	-0.454209	0.998436	-0.240739	0.938812	0.598674	0.799783	0.434559	0.87266
gene:Solyc00g500324.1	-0.893121	0.25203	0.699972	0.552923	0.0502248	0.994522	-0.284302	0.860426	0.168605	0.939525	-0.122715	0.999767	-0.00433507	0.998872	0.117766	0.968689	-0.0256198	0.995931	0.376448	0.8563
gene:Solyc00g500325.1	-0.521777	0.783367	0.92017	0.751984	-0.300671	0.977523	0.136684	0.975479	-0.648526	0.855016	-0.323862	0.999767	-0.671717	0.998436	0.105116	0.987749	0.597904	0.882675	0.566336	0.908076
gene:Solyc00g500326.1	-1.52983	0.413595	0.593203	0.885421	-0.178286	0.991772	-0.295237	0.952158	-1.38381	0.677325	0.0235508	0.999767	-1.18197	0.997111	-0.659348	0.894385	0.967358	0.833461	0.603247	0.926165
gene:Solyc00g500327.1	-1.86615	0.221821	1.51267	0.379668	-0.186534	0.98749	-0.0274086	0.99344	-1.02493	0.694252	0.0866492	0.999767	-0.751751	0.998436	-0.436034	0.910899	0.847441	0.803647	0.438816	0.931174
gene:Solyc00g500328.1	-0.762544	0.511901	0.558469	0.742362	-0.540116	0.863484	0.0522599	0.981421	-0.0525638	0.988238	-0.266422	0.999767	0.22113	0.998436	0.179344	0.962335	0.110737	0.968983	0.237821	0.949489
gene:Solyc00g500329.1	-2.50011	0.0850667	0.793752	0.775478	-0.597414	0.930512	0.121675	0.976369	-1.49074	0.524308	0.351754	0.999767	-0.541573	0.998436	-0.758793	0.830004	0.956715	0.788331	0.0762466	0.989547
gene:Solyc00g500330.1	-2.0882	0.0756393	0.0684178	0.979998	-0.52752	0.911441	0.342637	0.899196	-0.731929	0.758596	-0.509258	0.999767	-0.713667	0.998436	-0.0261319	0.996265	0.586603	0.845296	0.217833	0.964778
gene:Solyc00g500331.1	-1.08095	0.367603	0.517101	0.782415	-0.381619	0.943777	0.279981	0.917373	-1.85744	0.318432	0.202607	0.999767	-1.27322	0.908603	-0.0102385	0.998206	0.705423	0.803647	0.415204	0.893989
gene:Solyc00g500332.1	-1.35333	0.173149	0.679107	0.673934	-0.343828	0.943777	-0.0784988	0.976747	-0.785018	0.653098	-0.00984496	0.999767	-0.451035	0.998436	-0.240905	0.938812	0.597665	0.800432	0.435259	0.872655
gene:Solyc00g500333.1	-1.56936	0.130859	0.910959	0.510982	-0.299666	0.950541	-0.264871	0.90891	-0.919403	0.562929	0.455147	0.999767	-0.16459	0.998436	0.0337873	0.995306	0.326426	0.898341	0.625084	0.774891
gene:Solyc00g500334.1	-1.67776	0.125506	0.710086	0.661013	-0.191543	0.977842	0.11998	0.969792	-0.693158	0.741329	0.0958151	0.999767	-0.405799	0.998436	0.0138757	0.997426	0.598886	0.819788	0.492781	0.854957
gene:Solyc00g500335.1	-1.24071	0.509518	0.815784	0.719202	-0.369086	0.966071	-0.33863	0.935703	-0.863008	0.812125	-0.0524838	0.999767	-0.546406	0.998436	0.10111	0.9865	0.791618	0.844629	1.23136	0.62743
gene:Solyc00g160110.1	-2.54909	0.183553	1.18299	0.602457	-0.373908	0.966451	-0.61864	0.878011	-1.31024	0.712636	-0.0243037	0.999767	-0.960638	0.998436	-0.204972	0.972664	0.994133	0.816963	1.4078	0.6041
gene:Solyc00g500339.1	-0.196178	0.905521	1.24882	0.40229	0.112061	0.991772	0.741558	0.687884	-0.115736	0.971602	0.100046	0.999767	-0.127751	0.998436	0.338384	0.918799	0.340913	0.909933	-0.0622611	0.989506
gene:Solyc00g500340.1	-0.679609	0.773987	1.05903	0.708807	-0.135325	0.992825	1.24985	0.688728	-0.114943	0.97899	0.229545	0.999767	0.249927	0.998436	0.494675	0.93033	0.380923	0.949153	-0.37425	0.950995
gene:Solyc00g500341.1	-1.52023	0.467159	0.628274	0.839583	0.197921	0.991772	-0.274681	0.952562	-1.51946	0.625176	0.638015	0.999767	-1.07937	0.998436	-0.0543359	0.995327	0.436856	0.931225	0.657202	0.885406
gene:Solyc00g500342.1	-1.18551	0.458427	1.19734	0.588782	-0.69131	0.898327	0.50653	0.878011	-0.621358	0.845728	0.0805295	0.999767	0.150482	0.998436	0.411084	0.926259	0.443329	0.922284	0.347883	0.941222
gene:Solyc00g500343.1	-0.549025	0.74527	0.295966	0.909263	-0.0709244	0.994572	-0.165337	0.966343	-0.535534	0.846135	0.0954056	0.999767	-0.369204	0.998436	0.124786	0.983079	0.188691	0.960867	0.478814	0.897614
gene:Solyc00g500344.1	-2.309	0.264971	1.3965	0.520686	-0.348383	0.9718	-0.391122	0.92632	-1.04656	0.751772	0.197504	0.999767	-0.500668	0.998436	0.314676	0.959977	0.391074	0.938855	1.09687	0.727669
gene:Solyc00g500345.1	-1.80775	0.12302	0.626105	0.764889	-0.0581626	0.995742	-0.523172	0.820198	-1.26545	0.486404	0.490356	0.999767	-0.716936	0.998436	-0.429828	0.890166	0.3653	0.903771	0.458644	0.900145
gene:Solyc00g500346.1	-2.03254	0.224811	1.24462	0.619908	-0.462547	0.955037	-0.299661	0.947797	-1.26294	0.665126	0.0995435	0.999767	-0.700853	0.998436	-0.807783	0.847525	0.750361	0.864756	0.242239	0.975276
gene:Solyc00g500347.1	0.750447	0.569723	-0.960667	0.620104	0.0219072	0.998853	-0.879624	0.644268	-0.0337825	0.993593	-0.304615	0.999767	-0.360305	0.998436	-1.31981	0.461235	0.140703	0.967489	-0.299482	0.948843
gene:Solyc00g500348.1	-2.80598	0.115501	1.3761	0.562832	-0.289212	0.981613	-0.624475	0.882285	-1.8705	0.514869	0.511313	0.999767	-1.06998	0.998436	-0.716697	0.882592	0.621508	0.900218	0.529286	0.939699
gene:Solyc00g500349.1	-3.05279	0.022383	0.627612	0.775093	-0.0295628	0.997393	-0.0833682	0.980096	-0.924495	0.741086	-0.0128234	0.999767	-0.907755	0.998436	0.00553975	0.99904	0.480355	0.896438	0.569263	0.880691
gene:Solyc00g500350.1	-1.39917	0.305891	1.02185	0.587061	-0.109235	0.992825	-0.197441	0.958604	-0.817748	0.757845	0.54076	0.999767	-0.167753	0.998436	0.410139	0.912517	0.643202	0.853061	1.25078	0.508766
gene:Solyc00g500351.1	-2.78849	0.0740578	0.589755	0.808791	-0.368204	0.957365	-0.422808	0.896154	-1.1494	0.649062	0.287947	0.999767	-0.493248	0.998436	-0.657417	0.854971	0.545438	0.876383	0.310828	0.959205
gene:Solyc00g032030.2	-0.0427309	0.982459	-0.910507	0.67789	0.530239	0.929097	-0.374051	0.896154	-0.070999	0.98754	-0.51832	0.999767	-1.11956	0.908603	-1.01512	0.665512	0.567959	0.859284	-0.0731142	0.989506
gene:Solyc00g500353.1	-0.945624	0.488701	-0.0968677	0.975926	0.279936	0.974007	-0.144819	0.969213	0.343545	0.918017	0.183494	0.999767	0.247103	0.998436	-0.129877	0.982439	-0.432018	0.896438	-0.417076	0.928781
gene:Solyc00g160750.1	-0.865629	0.541895	-0.0822137	0.978798	-0.210583	0.985583	-0.558414	0.826875	-0.0631241	0.989001	0.502314	0.999767	0.649773	0.998436	-0.752793	0.792337	0.208916	0.955398	0.0145376	0.997031
gene:Solyc00g500356.1	-0.620982	0.817654	1.88579	0.562832	0.4693	0.972586	0.308849	0.956976	-0.193077	0.974323	0.89007	0.999767	0.227692	0.998436	-0.499666	0.94303	-0.378854	0.951229	-1.18737	0.814129
gene:Solyc00g500357.1	-2.03254	0.224811	1.24462	0.619908	-0.462547	0.955037	-0.299661	0.947797	-1.26294	0.665126	0.0995435	0.999767	-0.700853	0.998436	-0.807783	0.847525	0.750361	0.864756	0.242239	0.975276
gene:Solyc00g500358.1	-1.62406	0.125506	0.603177	0.74121	0.0910472	0.991916	-0.559625	0.771635	-1.20546	0.457662	0.471676	0.999767	-0.824829	0.96495	-0.336012	0.915237	0.3507	0.896438	0.574313	0.834384
gene:Solyc00g500359.1	-2.27156	0.255145	-0.341428	0.934721	-1.14081	0.837651	-1.15935	0.693481	-0.971235	0.808551	-0.463009	0.999767	-0.293435	0.998436	-0.521108	0.926824	0.0804462	0.991583	0.718688	0.892639
gene:Solyc00g500360.1	-1.8391	0.39456	0.792375	0.813921	-0.512541	0.950298	-0.508908	0.917532	-2.08137	0.567914	0.279888	0.999767	-1.28894	0.998436	-0.41632	0.946993	0.838086	0.869561	0.930674	0.856544
gene:Solyc00g500361.1	-1.30848	0.353623	0.450642	0.848043	-0.632089	0.88574	-0.235183	0.951267	-1.2376	0.615191	0.0618097	0.999767	-0.543704	0.998436	-0.321217	0.939156	0.810482	0.816963	0.724449	0.823526
gene:Solyc11g056510.2	-1.20085	0.431474	1.18825	0.612653	-0.248576	0.983622	-1.13559	0.610701	0.202663	0.966111	-0.227231	0.999767	0.224008	0.998436	0.282501	0.960015	-1.0829	0.756996	0.335195	0.952311
gene:Solyc00g500362.1	-1.38013	0.458427	0.758657	0.771002	-0.452236	0.956044	-0.268154	0.952158	-1.37099	0.687016	0.197868	0.999767	-0.720882	0.998436	0.334524	0.956375	0.0762369	0.99272	0.678915	0.872919
gene:Solyc00g500363.1	-1.64747	0.474747	1.43333	0.677829	-1.55045	0.796251	0.864038	0.839188	-1.463	0.712291	0.0644223	0.999767	0.151871	0.998436	0.306889	0.97251	0.434868	0.948668	-0.122282	0.988896
gene:Solyc00g500364.1	-1.4026	0.312466	0.549275	0.797471	-0.259188	0.972552	-0.08096	0.980091	-1.08599	0.633196	0.288737	0.999767	-0.538061	0.998436	-0.124771	0.980129	0.595777	0.850138	0.551966	0.86202
gene:Solyc00g160240.1	-2.44251	0.240616	0.765772	0.834908	-1.16674	0.840117	-0.753977	0.865262	-2.04301	0.511983	0.0826401	0.999767	-0.793632	0.998436	-0.462461	0.946912	0.520223	0.930001	0.81174	0.888455
gene:Solyc00g160130.1	-2.22896	0.100499	0.678678	0.7341	-0.508352	0.934965	0.226564	0.946373	-0.958265	0.716411	0.100335	0.999767	-0.349579	0.998436	0.00298047	0.999582	0.463549	0.888454	0.239965	0.961807
gene:Solyc00g500366.1	-0.674172	0.705913	0.73311	0.810281	0.217283	0.98825	-0.901134	0.721456	-0.252443	0.957506	0.849732	0.999767	0.380006	0.998436	-0.327113	0.952642	-0.637009	0.867808	-0.0629875	0.99248
gene:Solyc00g500373.1	-0.715768	0.725993	-0.0840283	0.981219	-0.266674	0.977842	0.665247	0.834427	-0.559835	0.895211	-0.840486	0.999767	-1.13365	0.985454	-0.642835	0.88207	1.09766	0.794427	-0.21042	0.975878
gene:Solyc00g500384.1	-0.763368	0.587139	0.549035	0.834889	0.122271	0.9918	-0.213639	0.948455	-0.977363	0.66237	0.895665	0.974848	-0.203969	0.998436	-0.816908	0.758491	0.607641	0.848124	0.00437068	0.998888
gene:Solyc00g500395.1	-1.14386	0.475366	0.819473	0.778496	0.598262	0.934965	-0.305618	0.935753	0.613075	0.856707	-0.118096	0.999767	-0.103284	0.998436	-0.623354	0.873261	0.300958	0.944114	-0.0167781	0.997031
gene:Solyc00g500396.1	-0.872181	0.584643	0.894803	0.728321	-0.301123	0.975168	-0.340881	0.9209	-0.113363	0.978128	-0.293203	0.999767	-0.105442	0.998436	-0.905475	0.767296	-0.0330888	0.996831	-0.597684	0.885008
gene:Solyc00g500406.1	-0.0763643	0.968601	-0.517538	0.849228	0.298367	0.969564	-0.782768	0.716052	0.21715	0.957506	0.12012	0.999767	0.0389031	0.998436	-0.384386	0.923179	-0.564927	0.863203	-0.166545	0.979601
gene:Solyc00g160780.1	-0.424827	0.853238	0.366644	0.930736	-0.163979	0.991825	-0.608227	0.867822	-0.508808	0.908272	0.0552079	0.999767	-0.289622	0.998436	-0.93939	0.810932	0.0974174	0.987438	-0.233746	0.977287
gene:Solyc01g004002.1	-0.287475	0.873602	0.174675	0.958271	-0.19491	0.98749	-0.558414	0.833368	0.13087	0.973588	-0.679189	0.999767	-0.353408	0.998436	-0.679175	0.830004	0.363183	0.920679	0.242423	0.964982
gene:Solyc01g004008.1	-1.09047	0.469521	1.23806	0.585634	0.265272	0.977842	-0.0420903	0.989677	0.0245689	0.995787	0.721472	0.999767	0.480769	0.998436	-0.220389	0.968081	0.0111211	0.996831	-0.167178	0.981039
gene:Solyc01g005000.3	-0.0753736	0.912825	0.0535022	0.963652	0.0770445	0.986123	-0.548048	0.361345	-0.188809	0.861261	0.746517	0.215648	0.480664	0.816116	-0.341501	0.71427	0.414446	0.70692	0.620993	0.260661
gene:Solyc01g005010.5	-0.389238	0.412593	-0.248231	0.723531	-0.533287	0.648421	-0.282261	0.682223	-0.505608	0.50249	0.437084	0.844912	0.464762	0.943218	0.294216	0.751494	-0.498292	0.64336	0.0781857	0.963066
gene:Solyc01g005020.3	-0.168247	0.625608	-0.155433	0.779599	-0.094117	0.954313	-0.0799352	0.910248	0.0465768	0.964275	0.0323883	0.999767	0.173082	0.998436	-0.156922	0.825055	0.221435	0.765658	0.144448	0.859247
gene:Solyc01g005030.4	-0.185452	0.694044	-0.257932	0.723867	-0.196901	0.928171	-0.0349494	0.976369	-0.22211	0.820488	0.0796136	0.999767	0.0544046	0.998436	-0.33715	0.694558	0.0333481	0.982668	-0.268852	0.767181
gene:Solyc01g005040.3	0.642353	0.680886	-0.594622	0.833569	-0.581524	0.923803	0.370819	0.905816	0.0176214	0.997292	-0.245018	0.999767	0.354127	0.998436	-0.192101	0.972069	0.799253	0.812152	0.236334	0.965878
gene:Solyc01g005060.3	-0.585978	0.216611	-0.432119	0.525578	-0.743186	0.352777	-0.000950981	0.999521	-0.862176	0.156803	0.307973	0.999767	0.188983	0.998436	-0.0963836	0.954854	0.135068	0.915728	0.0396349	0.984152
gene:Solyc01g005070.3	-1.29708	0.426158	-1.29786	0.570229	-1.68059	0.550162	0.346748	0.924007	0.287032	0.954378	-0.977012	0.999767	0.990613	0.998436	-0.306818	0.955684	0.475101	0.908485	-0.178465	0.98022
gene:Solyc01g005080.3	-0.189551	0.667958	0.00634044	0.99473	-0.574552	0.250735	0.0119858	0.988504	-0.538516	0.252399	0.355416	0.84755	0.391452	0.845336	-0.305964	0.652297	0.47498	0.580318	0.157029	0.880691
gene:Solyc01g005100.4	0.563338	0.16287	0.127502	0.890084	-0.296917	0.820422	0.317409	0.625446	0.111902	0.922863	-0.0205636	0.999767	0.388255	0.902641	-0.140683	0.905756	0.193783	0.856397	-0.264309	0.76535
gene:Solyc01g005110.3	0.472495	0.218127	0.0903404	0.913515	0.0360191	0.992825	0.126622	0.886328	0.22822	0.779262	0.0426185	0.999767	0.23482	0.998436	0.200139	0.809919	0.290633	0.767605	0.36415	0.492186
gene:Solyc01g005120.3	0.134514	0.775763	-0.397267	0.402213	-0.526687	0.330922	-0.117924	0.881688	-0.331006	0.616156	0.146635	0.999767	0.342316	0.911736	-0.0444558	0.975292	0.233388	0.787408	0.306856	0.626162
gene:Solyc01g005130.3	-0.217806	0.628503	0.0817774	0.932102	-0.167426	0.942305	-0.10844	0.910248	-0.176703	0.855153	0.337942	0.935845	0.328665	0.974455	0.123895	0.918043	0.0341458	0.980729	0.266481	0.748846
gene:Solyc01g005150.3	0.225757	0.905044	-0.60801	0.813921	-0.82696	0.856482	0.0978455	0.979012	-0.0143154	0.997438	0.229484	0.999767	1.04213	0.976094	-0.402258	0.894723	1.52664	0.63181	1.02654	0.620011
gene:Solyc01g005210.4	-0.292147	0.433195	0.140761	0.848987	0.1098	0.951419	-0.181702	0.79122	-0.0477072	0.966644	0.122073	0.999767	-0.0354339	0.998436	-0.173019	0.855484	-0.0539754	0.959275	-0.0452927	0.98022
gene:Solyc01g005220.3	-0.476712	0.76332	-1.34862	0.454599	-0.497316	0.937194	0.184815	0.958448	-0.413098	0.896941	0.112642	0.999767	0.19686	0.998436	0.535641	0.870732	-0.410776	0.903371	-0.05995	0.990989
gene:Solyc01g005230.5	-0.0842918	0.963926	-1.44313	0.406137	1.06372	0.728857	-0.117201	0.974574	-0.51666	0.855908	0.526329	0.999767	-1.05405	0.927659	-0.752668	0.785968	-0.0807648	0.985017	-0.716232	0.814129
gene:Solyc01g005240.4	0.191146	0.672218	-0.171888	0.81785	0.120105	0.950541	-0.328843	0.559771	0.117397	0.908272	-0.0250828	0.999767	-0.0277914	0.998436	0.219147	0.794142	-0.0760401	0.945079	0.471949	0.295297
gene:Solyc01g005250.5	0.0696483	0.890271	-0.0634341	0.941699	0.267547	0.796251	-0.242245	0.682237	0.228922	0.752173	-0.0539703	0.999767	-0.0925952	0.998436	0.131769	0.894385	-0.252147	0.778525	0.121866	0.923715
gene:Solyc01g005253.1	-0.515946	0.584643	0.417144	0.798272	0.0858305	0.991772	0.393796	0.82329	0.019632	0.995482	-0.285799	0.999767	-0.351997	0.998436	-0.0575765	0.988671	-0.0361813	0.995098	-0.487554	0.799659
gene:Solyc01g005257.1	0.00286521	0.997664	-0.188233	0.845203	0.189631	0.943777	-0.220087	0.817701	0.206423	0.889873	-0.428858	0.965853	-0.412066	0.974455	-0.0413606	0.986384	-0.749135	0.579535	-0.570408	0.370494
gene:Solyc01g005280.3	0.3024	0.426075	-0.211754	0.758011	-0.119823	0.950895	-0.360905	0.521003	-0.0283933	0.981707	-0.317659	0.951039	-0.226229	0.998436	-0.0686333	0.96772	-0.73948	0.461629	-0.447208	0.382765
gene:Solyc01g005290.4	0.580192	0.110273	-0.417602	0.505226	0.241981	0.838546	-0.357689	0.590376	0.703083	0.0902324	-0.331074	0.93224	0.130028	0.998436	-0.310512	0.737813	-0.425188	0.698922	-0.378011	0.628137
gene:Solyc01g005310.3	-0.527586	0.734873	0.245412	0.93841	0.0104898	0.999583	0.0437973	0.988147	-0.179888	0.966111	0.568046	0.999767	0.377669	0.998436	-0.105645	0.985266	0.0111211	0.996831	-0.138321	0.982111
gene:Solyc01g005320.2	-0.835577	0.587601	0.309307	0.916208	0.573983	0.934965	0.378848	0.88436	0.245016	0.960446	0.0846554	0.999767	-0.244312	0.998436	0.875148	0.65803	-0.0242195	0.996831	0.47208	0.827432
gene:Solyc01g005330.3	0.0595315	0.899373	0.240342	0.6588	0.108342	0.948647	0.242018	0.641697	-0.0738446	0.938304	0.0576079	0.999767	-0.124579	0.998436	-0.143425	0.864499	0.206722	0.795174	-0.178721	0.826842
gene:Solyc01g005340.3	0.108542	0.906311	-1.34036	0.13292	-0.689331	0.735808	-0.349453	0.808053	0.368852	0.815521	-0.195869	0.999767	0.862313	0.833453	-0.631697	0.579692	0.451879	0.800058	0.169634	0.949489
gene:Solyc01g005350.4	0.833633	0.49687	0.843412	0.754129	-0.801643	0.849943	-0.155962	0.968443	-0.0298469	0.99642	-1.9355	0.454295	-1.1637	0.988778	-0.935119	0.782305	-0.69439	0.856969	-1.47355	0.445989
gene:Solyc01g005370.3	0.563004	0.61827	-1.20499	0.445703	-0.904775	0.736337	0.383402	0.874991	-0.118173	0.9723	-0.159648	0.999767	0.626954	0.998436	-0.0443091	0.993484	0.65108	0.818964	0.223369	0.95669
gene:Solyc01g005385.2	-0.855898	0.672177	-0.49303	0.899757	-0.473069	0.957759	-0.0213182	0.996439	-0.696426	0.857383	0.396474	0.999767	0.173117	0.998436	-1.43969	0.64646	1.34423	0.748013	-0.0741335	0.992369
gene:Solyc01g005380.4	-0.483845	0.435033	-0.134476	0.915056	0.159648	0.968041	-0.13415	0.924429	-0.0119031	0.995787	0.150017	0.999767	-0.0215347	0.998436	0.0190941	0.995327	-0.0853951	0.960867	0.0678489	0.978766
gene:Solyc01g005390.3	-0.48146	0.746948	-1.63987	0.358141	-0.484078	0.94199	-0.492008	0.862589	0.783644	0.760657	-0.630332	0.999767	0.637391	0.998436	-0.525188	0.860645	0.704662	0.830376	0.671482	0.817142
gene:Solyc01g005400.3	0.463927	0.585959	-0.0210462	0.991108	-0.0342949	0.996959	-0.0946573	0.962752	0.313617	0.845071	0.573517	0.964499	0.921429	0.67192	0.0578911	0.983937	0.420348	0.807217	0.572897	0.60058
gene:Solyc01g005410.5	0.206781	0.80843	-0.259926	0.85564	-0.0648661	0.991825	-0.343721	0.787288	-0.071273	0.973588	-0.675695	0.847258	-0.682101	0.854128	-0.262883	0.894356	-0.404313	0.817487	-0.323475	0.86613
gene:Solyc01g005420.2	-0.292284	0.844702	0.108836	0.968901	0.16219	0.988637	0.21805	0.940352	0.161188	0.96571	-0.255351	0.999767	-0.256353	0.998436	0.294055	0.936226	0.150866	0.961741	0.226871	0.960276
gene:Solyc01g005430.3	-0.326184	0.532474	0.0120704	0.993025	-0.216166	0.934965	-0.256929	0.801803	-0.47497	0.620089	0.212841	0.999767	-0.045963	0.998436	-0.0859897	0.962838	0.183216	0.90071	0.354155	0.695344
gene:Solyc01g005440.4	-0.46781	0.385343	-0.505944	0.50184	0.0782628	0.98888	0.0269572	0.982404	-0.254981	0.83627	0.251223	0.999767	-0.0820205	0.998436	-0.712256	0.31048	0.160061	0.912282	-0.579153	0.445284
gene:Solyc01g005450.3	0.591264	0.689958	-1.55547	0.409126	-1.07592	0.796251	0.465901	0.870984	-0.312099	0.941679	-0.0760626	0.999767	0.687763	0.998436	-0.564963	0.860236	0.586695	0.87019	-0.444169	0.906612
gene:Solyc01g005460.4	0.339839	0.558968	0.185115	0.857399	0.173754	0.948647	0.352068	0.660701	0.377872	0.700944	0.0544993	0.999767	0.258618	0.998436	0.331486	0.742857	0.0994719	0.946213	0.07889	0.969331
gene:Solyc01g005470.3	0.837165	0.336825	-0.37984	0.882122	-0.108905	0.991772	-0.723071	0.704022	-0.26174	0.938181	-0.241114	0.999767	-0.393949	0.998436	-0.45631	0.86794	-0.148573	0.963831	0.118188	0.981039
gene:Solyc01g005480.3	-0.675561	0.124516	-0.251233	0.775478	-0.355185	0.838546	-0.0196196	0.985987	-0.134281	0.933568	-0.0233081	0.999767	0.197597	0.998436	-0.0748864	0.970507	-0.0665595	0.965793	-0.121826	0.942927
gene:Solyc01g005490.3	0.555455	0.166092	0.0635167	0.947437	-0.119636	0.961238	-0.0215572	0.982404	-0.235951	0.819412	-0.15736	0.999767	-0.273675	0.998436	-0.0727064	0.966072	-0.083569	0.949229	-0.134718	0.931005
gene:Solyc01g005500.3	-0.595299	0.617346	-0.0413572	0.986507	1.06979	0.681607	-1.06786	0.516328	0.0945572	0.97899	0.288405	0.999767	-0.686828	0.998436	-0.283657	0.953458	-2.09889	0.461629	-1.31468	0.472135
gene:Solyc01g005510.3	-0.385706	0.816777	-0.636958	0.809747	-0.0567722	0.996825	-0.670817	0.776384	-0.183432	0.965927	0.0969633	0.999767	-0.0296961	0.998436	-0.328786	0.938812	-0.57955	0.862096	-0.23752	0.965023
gene:Solyc01g005520.4	-0.000143728	0.999942	0.0662087	0.933719	-0.0649647	0.980843	0.275128	0.574728	0.039175	0.971142	0.018353	0.999767	0.122493	0.998436	0.446193	0.288171	-0.0590751	0.951888	0.111989	0.921943
gene:Solyc01g005530.3	-0.310791	0.799749	-0.101701	0.965561	-0.354786	0.950766	1.02723	0.557622	-0.452545	0.825046	0.719645	0.959976	0.621886	0.998436	-0.0969857	0.98109	1.13546	0.697946	0.0112405	0.997031
gene:Solyc01g005540.5	-0.280136	0.600408	0.0940942	0.927882	0.338017	0.806814	0.390349	0.560197	-0.0487121	0.973962	0.0338828	0.999767	-0.352846	0.97481	0.0823079	0.962838	0.0865275	0.949628	-0.221514	0.850264
gene:Solyc01g005550.3	-0.143448	0.732489	-0.183978	0.783194	-0.223888	0.832458	-0.217881	0.704074	-0.150603	0.843588	-0.0125824	0.999767	0.0607022	0.998436	-0.126026	0.894385	-0.0557058	0.955458	0.0361495	0.982111
gene:Solyc01g005560.3	-0.116412	0.709682	0.217685	0.602457	0.214232	0.747062	-0.223317	0.5667	0.23435	0.594051	-0.0690337	0.999767	-0.048915	0.998436	0.193195	0.709675	-0.179506	0.779798	0.237006	0.598358
gene:Solyc01g005570.4	0.186335	0.712945	-0.029951	0.976153	-0.0535918	0.990223	0.0514005	0.966628	0.18391	0.846135	0.106371	0.999767	0.343873	0.944448	-0.124389	0.927238	-0.0943955	0.938184	-0.270185	0.771323
gene:Solyc01g005580.2	0.140434	0.782925	0.365504	0.535992	0.203625	0.891227	0.556712	0.211928	0.0551885	0.966644	0.103245	0.999767	-0.0451915	0.998436	0.219605	0.811925	0.0725306	0.951229	-0.264576	0.759591
gene:Solyc01g005590.2	1.07708	0.305891	-0.0561532	0.979422	0.0651462	0.994484	0.345609	0.85985	0.385182	0.871719	-0.47305	0.999767	-0.153014	0.998436	0.447792	0.847525	0.14147	0.957879	0.243653	0.94398
gene:Solyc01g005600.4	-0.0614514	0.898343	-0.00788044	0.992824	-0.105194	0.955037	0.0699266	0.939331	0.132725	0.877616	-0.0597472	0.999767	0.178173	0.998436	0.065933	0.961016	0.20655	0.816963	0.202556	0.796274
gene:Solyc01g005620.3	0.0239097	0.967575	-0.398562	0.493327	-0.347707	0.698132	-0.0716713	0.944722	-0.0848501	0.940871	-0.208073	0.999767	0.0547839	0.998436	0.141839	0.894385	-0.0817322	0.941054	0.131778	0.924853
gene:Solyc01g005640.4	-0.176073	0.807804	0.0152774	0.991136	-0.2542	0.943777	-0.0433161	0.977528	0.572492	0.578865	0.178427	0.999767	1.00512	0.408575	0.310895	0.7937	0.0849847	0.958473	0.439196	0.625501
gene:Solyc01g005670.3	0.0741644	0.956983	-0.780047	0.636744	0.352756	0.943996	-0.248254	0.913623	-0.0556088	0.988857	0.170526	0.999767	-0.237839	0.998436	0.379252	0.890166	-0.450916	0.873883	0.17659	0.961267
gene:Solyc01g005680.4	0.54013	0.699374	1.23717	0.392707	0.998061	0.646301	0.632305	0.699693	0.910314	0.588752	0.525999	0.999767	0.438252	0.998436	1.31997	0.20555	0.28845	0.921143	0.976112	0.302486
gene:Solyc01g005690.4	-0.390944	0.465254	0.2782	0.726825	0.233787	0.906976	0.185524	0.854426	-0.124263	0.935369	0.172617	0.999767	-0.185433	0.998436	-0.13714	0.923687	0.535465	0.64336	0.212801	0.86613
gene:Solyc01g005710.2	-0.3493	0.865175	0.525484	0.880842	0.00896843	0.999583	0.545644	0.865752	0.370652	0.931634	-0.228525	0.999767	0.133159	0.998436	0.335605	0.950297	0.790572	0.835538	0.580533	0.899447
gene:Solyc01g005730.3	-0.475633	0.790405	-2.37776	0.142122	-0.124293	0.992825	0.529031	0.865402	-0.272696	0.953871	0.106641	0.999767	-0.0417628	0.998436	-0.420877	0.92585	1.34961	0.70068	0.399703	0.940934
gene:Solyc01g005760.3	0.1288	0.890664	-0.823958	0.26201	0.84836	0.50276	-0.663864	0.516328	0.617666	0.644989	0.194872	0.999767	-0.0358218	0.998436	0.398374	0.766181	0.0382508	0.989642	1.10049	0.0376805
gene:Solyc01g005770.3	-0.643661	0.686973	0.546868	0.84932	-0.866103	0.838546	0.0337839	0.991289	0.441691	0.898148	-0.565456	0.999767	0.742339	0.998436	0.516032	0.884693	-0.172044	0.96482	0.310205	0.952111
gene:Solyc01g150100.1	-0.485214	0.743403	0.310111	0.915446	-0.847594	0.810398	-1.91742	0.124713	0.331399	0.915508	-0.559803	0.999767	0.61919	0.998436	-0.526581	0.86532	-1.41701	0.63181	-0.0261697	0.996358
gene:Solyc01g005780.1	0.225417	0.918573	-0.285155	0.93841	-0.464856	0.951586	-0.724807	0.803059	-1.38418	0.589414	0.124282	0.999767	-0.795043	0.998436	0.334338	0.951013	-0.408431	0.922876	0.650714	0.879738
gene:Solyc01g005783.1	-0.150289	0.936124	0.209868	0.949118	-0.0888871	0.994484	-1.04561	0.60162	-0.123911	0.973962	0.00555103	0.999767	-0.0294727	0.998436	-0.588444	0.858441	0.0576945	0.99221	0.514864	0.894576
gene:Solyc01g005787.1	-0.00380156	0.999095	-0.297199	0.937292	-0.132651	0.992825	0.433903	0.89953	-1.6461	0.46113	1.36084	0.870549	-0.1526	0.998436	-0.706301	0.855484	0.305153	0.944696	-0.835051	0.822534
gene:Solyc01g005790.1	-1.05322	0.503948	0.253322	0.937292	-0.875109	0.849943	0.422572	0.905094	-0.430017	0.908272	0.00747034	0.999767	0.452563	0.998436	-0.783291	0.809186	1.45529	0.687618	0.249431	0.965206
gene:Solyc01g005800.3	-1.057	0.49941	-1.82529	0.250381	-0.567176	0.930659	-0.916887	0.67342	-0.199556	0.966644	-1.28482	0.86145	-0.917198	0.998436	-0.491626	0.899214	-0.650936	0.853061	-0.225675	0.96878
gene:Solyc01g005810.3	0.105088	0.756485	0.149106	0.771002	0.0107732	0.996959	-0.110056	0.841575	-0.0922526	0.891805	0.122017	0.999767	0.0189915	0.998436	0.115436	0.870851	-0.064123	0.932649	0.161369	0.80241
gene:Solyc01g005820.4	0.432528	0.214015	0.377218	0.449878	0.122678	0.943922	0.377952	0.405318	0.190057	0.786642	-0.0155844	0.999767	0.0517949	0.998436	0.173725	0.840482	0.0604683	0.953353	-0.143758	0.888567
gene:Solyc01g005830.4	0.0180461	0.976745	-0.0552929	0.951749	0.124241	0.950541	-0.201294	0.76	0.331401	0.657799	-0.252119	0.999767	-0.0449591	0.998436	0.195842	0.82392	-0.0629229	0.953376	0.334213	0.605373
gene:Solyc01g005840.3	0.178768	0.724417	-0.188658	0.814398	-0.437715	0.648421	-0.0197976	0.983001	-0.145135	0.892143	0.0980693	0.999767	0.390649	0.917504	-0.0548604	0.975173	-0.122481	0.920004	-0.157543	0.896915
gene:Solyc01g005850.3	-0.330097	0.834571	-1.98255	0.210969	-1.16528	0.742147	0.0810023	0.980091	-0.477682	0.889873	-0.289071	0.999767	0.398525	0.998436	-1.23942	0.588923	0.728822	0.830986	-0.591597	0.872348
gene:Solyc01g005860.2	-0.356712	0.840999	0.164619	0.961311	0.0115298	0.999583	-0.197562	0.958448	-0.610247	0.83627	0.0991057	0.999767	-0.522671	0.998436	-0.445367	0.910042	0.65915	0.847482	0.411345	0.934658
gene:Solyc01g005870.4	-0.720662	0.639349	-0.638298	0.815584	-0.0400208	0.997045	-1.24666	0.516522	-0.577642	0.846612	-0.16999	0.999767	-0.707611	0.998436	-1.13426	0.642732	0.343551	0.928158	0.455946	0.923218
gene:Solyc01g005900.3	0.336525	0.772039	-1.04946	0.519946	0.432127	0.943777	0.113856	0.97226	-0.154736	0.966658	0.563827	0.999767	-0.0230352	0.998436	0.189382	0.966757	-0.11659	0.975921	-0.0410644	0.992878
gene:Solyc01g005910.3	0.14265	0.729895	-0.0599067	0.937564	-0.00736429	0.99847	0.0131758	0.986796	0.226053	0.755236	-0.19046	0.999767	0.0429568	0.998436	0.192616	0.796656	-0.0451521	0.965193	0.134289	0.881471
gene:Solyc01g005920.3	-1.21365	0.304218	-1.17207	0.50184	-0.318573	0.957793	-0.483702	0.840181	-0.590275	0.823431	-0.0876512	0.999767	-0.359353	0.998436	-0.45313	0.88613	0.198128	0.956345	0.228701	0.960522
gene:Solyc01g005930.3	-0.760121	0.476518	-1.8604	0.219066	-0.239852	0.977523	0.175849	0.957162	-1.17326	0.599506	0.0592522	0.999767	-0.874156	0.997111	0.400577	0.920455	-0.878346	0.793979	-0.653618	0.806032
gene:Solyc01g005940.4	-0.376785	0.811891	-0.335964	0.908574	0.116372	0.991825	-0.558414	0.818113	-0.860766	0.706503	0.842551	0.987402	-0.134586	0.998436	-0.128379	0.981786	0.208895	0.953376	0.638931	0.841741
gene:Solyc01g005950.4	0.0170859	0.963268	-0.0980496	0.839971	0.023262	0.991916	0.0925485	0.853897	0.198106	0.663786	0.0322647	0.999767	0.207109	0.931061	0.207166	0.631113	0.184931	0.756996	0.299548	0.295297
gene:Solyc01g005960.3	-0.01944	0.962152	0.134975	0.793861	-0.000679545	0.999583	0.0261489	0.973118	-0.0454645	0.958932	-0.0614129	0.999767	-0.106198	0.998436	0.0645531	0.943734	-0.0894315	0.902196	-0.0510272	0.964045
gene:Solyc01g005970.3	-0.332529	0.733385	-1.04135	0.422301	0.368682	0.930659	0.123318	0.960775	-0.392384	0.87176	0.0972148	0.999767	-0.663851	0.992513	0.105233	0.97936	-0.123672	0.966334	-0.141756	0.965206
gene:Solyc01g005980.4	0.150072	0.808125	-0.0753541	0.948968	0.109607	0.976986	-0.0534127	0.969373	0.402843	0.706641	-0.259278	0.999767	0.0339572	0.998436	0.0946033	0.962838	-0.581666	0.64336	-0.43365	0.580522
gene:Solyc01g005985.2	0.210014	0.735375	0.224171	0.816828	0.354442	0.810398	-0.174408	0.865674	0.25009	0.856139	-1.11688	0.0565361	-1.22123	0.0513206	-0.82863	0.191749	-0.620054	0.622549	-1.27428	0.00216209
gene:Solyc01g006000.3	0.206492	0.713173	-0.0176412	0.986875	0.247074	0.888175	0.341932	0.663775	0.0511557	0.974323	0.0158097	0.999767	-0.180109	0.998436	-0.151459	0.915518	0.220692	0.864356	-0.2727	0.794118
gene:Solyc01g006010.3	-0.240152	0.685182	-0.185922	0.858648	-0.52851	0.646301	-0.226404	0.844667	0.196861	0.87725	-0.285868	0.999767	0.439503	0.95711	-0.234061	0.859479	0.336598	0.812152	0.328942	0.781817
gene:Solyc01g006040.3	-0.314087	0.702111	-0.172652	0.903987	-0.128641	0.979438	0.35744	0.775891	-0.0642828	0.974839	0.0993739	0.999767	0.163732	0.998436	-0.384305	0.785968	0.606975	0.725022	-0.134769	0.956461
gene:Solyc01g006055.1	0.095741	0.930946	-0.0732196	0.968885	-0.701684	0.775655	-0.308225	0.83067	0.292097	0.893828	-0.28662	0.999767	0.707161	0.973492	0.17066	0.936427	0.0919727	0.965793	0.570858	0.587168
gene:Solyc01g006070.3	-0.254744	0.899639	0.149029	0.96639	-0.210236	0.98858	-0.288003	0.937463	1.07471	0.694252	-0.719096	0.999767	0.56585	0.998436	-0.111531	0.985266	0.353421	0.930001	0.529893	0.893989
gene:Solyc01g006080.2	-0.0901897	0.960738	0.734868	0.751705	-0.00104442	0.999583	-0.674948	0.753801	0.374526	0.905007	0.152825	0.999767	0.528395	0.998436	-0.164093	0.974399	-0.278284	0.935835	0.232571	0.964045
gene:Solyc01g006090.3	0.214175	0.694001	1.28172	0.00270738	0.134984	0.957832	0.166452	0.888989	0.325014	0.734072	-0.0359355	0.999767	0.154094	0.998436	0.158804	0.908636	0.318106	0.816293	0.310457	0.7487
gene:Solyc01g006100.4	-0.0944757	0.781978	0.136314	0.801752	0.231209	0.733203	0.125253	0.82101	0.136379	0.813088	0.0102397	0.999767	-0.0845911	0.998436	-0.269046	0.571906	0.207603	0.762396	-0.186696	0.762834
gene:Solyc01g006110.3	0.063368	0.888282	0.0666575	0.927437	0.0747233	0.971128	0.111142	0.869177	0.268911	0.656256	-0.186541	0.999767	0.00764675	0.998436	0.132442	0.875172	-0.212717	0.785415	-0.191417	0.793023
gene:Solyc01g006120.4	-0.422083	0.153505	0.200743	0.697247	0.0814262	0.961238	-0.0824478	0.906276	0.0266782	0.976494	0.168708	0.999767	0.11396	0.998436	0.0205632	0.987749	-0.00686633	0.996831	0.0961447	0.931922
gene:Solyc01g006140.4	-0.081028	0.920552	0.148429	0.895623	-0.100293	0.983831	0.321961	0.723219	-0.192134	0.908683	-0.0350434	0.999767	-0.126885	0.998436	-0.06904	0.975173	0.290037	0.834403	-0.100964	0.962164
gene:Solyc01g006150.3	0.109748	0.838453	-0.216283	0.775157	-0.115374	0.961238	0.189489	0.82101	0.154982	0.893828	-0.367827	0.938891	-0.097472	0.998436	0.277772	0.765513	-0.17296	0.885109	-0.0846765	0.958058
gene:Solyc01g006160.3	0.378372	0.426075	0.186845	0.844269	0.267288	0.850495	0.28851	0.699547	0.331163	0.688408	-0.133248	0.999767	-0.0693732	0.998436	0.773999	0.122177	-0.255055	0.816963	0.230434	0.84465
gene:Solyc01g006170.5	0.0455127	0.955978	1.24011	0.0127799	0.930854	0.0908308	0.00429929	0.997575	0.16327	0.908186	0.351519	0.999767	-0.416064	0.943218	0.264176	0.837685	0.289959	0.835382	0.549836	0.469696
gene:Solyc01g006180.4	-0.158242	0.827434	0.547628	0.526109	-0.316761	0.899944	-0.296999	0.834427	-0.00352791	0.998879	-0.172334	0.999767	0.140899	0.998436	0.143235	0.945465	0.180702	0.928606	0.620935	0.493521
gene:Solyc01g006190.3	0.367329	0.243614	-0.29021	0.525578	-0.188681	0.851892	0.0906567	0.897578	-0.177012	0.786119	-0.0154328	0.999767	-0.00376334	0.998436	0.0330228	0.98148	-0.151312	0.849767	-0.208945	0.760608
gene:Solyc01g006200.3	0.883595	0.195331	0.132466	0.933656	0.104655	0.988835	-0.0403843	0.980091	0.468613	0.758298	-0.360181	0.999767	0.00377663	0.998957	0.0107414	0.996997	-0.268134	0.888454	-0.217008	0.923427
gene:Solyc01g006210.4	0.286894	0.655673	0.114292	0.93579	-0.0303402	0.996959	0.12122	0.942982	0.465415	0.751604	-0.133284	0.999767	0.362471	0.998436	0.142418	0.938093	0.466984	0.775214	0.488182	0.591134
gene:Solyc01g006220.3	0.211197	0.680829	0.21657	0.785766	-0.0815245	0.982328	0.277704	0.725761	-0.106613	0.938181	-0.0307094	0.999767	-0.0557977	0.998436	0.0157117	0.995327	0.00872387	0.996831	-0.253269	0.804972
gene:Solyc01g006230.3	-0.134235	0.785642	-0.153785	0.843019	-0.365469	0.707765	-0.134665	0.87226	-0.00634221	0.99685	-0.253003	0.999767	0.106124	0.998436	-0.0679934	0.963527	0.105058	0.922307	0.17173	0.872348
gene:Solyc01g006240.3	0.723483	0.519031	-0.319056	0.891895	-0.323821	0.959938	-0.0241558	0.992633	0.294997	0.921576	-0.131148	0.999767	0.48767	0.998436	-0.269234	0.929864	0.628642	0.812152	0.383564	0.895675
gene:Solyc01g006250.2	0.13407	0.886007	-0.0224638	0.989667	0.0456211	0.994522	0.285034	0.84173	0.480507	0.758609	-0.672325	0.866792	-0.23744	0.998436	-0.0737679	0.981113	0.0453505	0.987438	-0.313452	0.84465
gene:Solyc01g006260.4	0.745432	0.369575	-0.386365	0.781857	0.0882302	0.991932	-0.0358606	0.984433	-0.233634	0.949019	-0.388109	0.999767	-0.709974	0.998436	0.2344	0.928192	-0.0914978	0.974861	0.178763	0.948843
gene:Solyc01g006270.2	-1.29986	0.511299	1.2713	0.680506	-1.25424	0.81298	0.299267	0.952158	-2.07167	0.381689	0.850902	0.999767	0.0334727	0.998436	0.850985	0.84392	0.886285	0.853061	1.438	0.637264
gene:Solyc01g006280.3	-0.236101	0.545864	-0.172665	0.80517	0.0408025	0.991772	-0.3905	0.389073	-0.0800004	0.938216	0.102335	0.999767	-0.0184682	0.998436	0.0701734	0.959077	-0.222695	0.795932	0.237978	0.761521
gene:Solyc01g006300.3	-0.812146	0.640707	-2.6102	0.103729	-0.31375	0.976668	-0.0471867	0.98949	-1.3677	0.59818	-0.412602	0.999767	-1.46655	0.869264	-1.1293	0.713061	0.132505	0.978894	-0.949605	0.789524
gene:Solyc01g006320.4	0.299856	0.78499	0.0519746	0.978495	0.140969	0.988714	0.0815909	0.974574	-0.252399	0.953871	-1.59587	0.343998	-1.98923	0.32201	0.5887	0.830455	-1.33819	0.63181	-0.831084	0.591716
gene:Solyc01g006330.5	0.454541	0.386071	-0.0492424	0.965164	-0.532254	0.692628	0.21583	0.831083	-0.417102	0.735581	-0.18366	0.999767	-0.0685082	0.998436	0.170354	0.907701	-0.0678924	0.965193	-0.113369	0.949885
gene:Solyc01g006340.3	-1.14799	0.454058	0.267233	0.934551	-0.648541	0.911315	-0.923373	0.699672	-0.282979	0.951106	-0.367948	0.999767	-0.00238606	0.999462	-0.0513639	0.995327	-0.297941	0.947147	0.574068	0.888393
gene:Solyc01g006350.4	-0.468037	0.298563	0.235571	0.775478	0.099687	0.971128	-0.0219541	0.982643	-0.296442	0.723607	0.204143	0.999767	-0.191987	0.998436	0.046917	0.980945	-0.0265836	0.986738	0.0422875	0.983406
gene:Solyc01g006360.4	-0.759898	0.579961	0.708198	0.723468	-0.56975	0.911315	0.0791773	0.980277	-0.389102	0.900743	-0.00683047	0.999767	0.173817	0.998436	-0.899964	0.695024	1.19649	0.70068	0.217354	0.965206
gene:Solyc01g006370.3	-0.541554	0.161153	0.129342	0.887418	-0.227136	0.860332	-0.0287563	0.979132	-0.354981	0.598628	0.0763752	0.999767	-0.0514697	0.998436	-0.366856	0.589584	0.350331	0.710722	0.0122315	0.994426
gene:Solyc01g006380.2	-1.08272	0.396272	-0.0588033	0.984079	-0.248587	0.976881	0.046688	0.986796	0.561529	0.832824	-0.544534	0.999767	0.265582	0.998436	-1.10646	0.604731	0.591087	0.848467	-0.562058	0.868386
gene:Solyc01g006390.2	-0.273121	0.900981	-3.55243	0.0329812	1.30221	0.823483	-0.365137	0.939331	-0.0609095	0.993593	0.900077	0.999767	-0.463039	0.998436	-1.48251	0.702423	-0.755163	0.879434	-1.87253	0.536971
gene:Solyc01g006400.4	-0.652177	0.428259	-0.788878	0.496539	-0.310657	0.936421	-0.286142	0.861915	0.121654	0.961528	-0.0126286	0.999767	0.419683	0.998436	-0.0679617	0.984814	-0.731974	0.695772	-0.513794	0.76535
gene:Solyc01g006410.4	-1.04194	0.54566	-2.02248	0.337582	0.132115	0.992825	-0.420371	0.910248	-0.440975	0.917172	-0.361208	0.999767	-0.934297	0.998436	-1.40325	0.628558	0.0621892	0.994855	-0.920688	0.814129
gene:Solyc01g006430.3	-0.452711	0.249028	-0.521726	0.294637	0.053143	0.98888	-0.731037	0.0420508	-0.178069	0.83627	0.0281247	0.999767	-0.203087	0.998436	0.107164	0.932106	-0.446055	0.635466	0.392146	0.51157
gene:Solyc01g006440.2	-0.112158	0.962898	-2.53044	0.112305	0.0402055	0.997393	-0.636795	0.846721	-0.605447	0.875065	0.177256	0.999767	-0.468396	0.998436	-1.07532	0.747899	0.752078	0.853061	0.313548	0.963048
gene:Solyc01g006480.3	0.0297068	0.959803	0.245691	0.700052	0.150402	0.943777	-0.0215482	0.981288	-0.183014	0.848523	0.272566	0.994699	-0.0608501	0.998436	0.284544	0.713061	-0.100409	0.931225	0.205683	0.814129
gene:Solyc01g006500.5	0.350545	0.562697	-0.425271	0.604101	-0.203358	0.950541	0.0220403	0.986567	-0.202116	0.908272	0.0254024	0.999767	0.0266436	0.998436	-0.211262	0.894385	-0.106853	0.953376	-0.340155	0.76535
gene:Solyc01g006510.3	0.127195	0.765835	0.0535461	0.947173	0.282146	0.771784	0.419146	0.30122	0.230849	0.750396	0.0310936	0.999767	-0.0202038	0.998436	0.178906	0.83406	-0.224662	0.803232	-0.464902	0.183527
gene:Solyc01g006520.3	0.656066	0.664463	-0.10856	0.974008	-0.626302	0.905075	-0.324171	0.918296	0.125484	0.974323	-1.18303	0.880028	-0.431243	0.998436	-0.373388	0.931094	-0.469833	0.890055	-0.51905	0.898061
gene:Solyc01g006540.4	0.79537	0.447822	-0.0817598	0.970717	-0.0293771	0.997045	-0.670098	0.621876	-0.900343	0.710031	-1.22764	0.55461	-2.0986	0.203194	-0.835247	0.628558	-0.953225	0.646428	-1.11837	0.342977
gene:Solyc01g006550.4	0.18157	0.925165	-0.372117	0.907764	0.346716	0.962464	-0.240186	0.947321	0.192101	0.965927	-0.311434	0.999767	-0.466049	0.998436	-0.469457	0.901794	0.405527	0.912381	0.176255	0.979601
gene:Solyc01g006555.2	-0.472561	0.761443	0.646604	0.794048	-0.223387	0.981728	0.0405273	0.988504	0.191919	0.962428	0.00714107	0.999767	0.422447	0.998436	-0.293174	0.944015	-0.185583	0.958473	-0.519284	0.888213
gene:Solyc01g006580.4	-1.65183	0.23534	-1.93092	0.26201	0.0403557	0.997216	-0.354037	0.916129	-1.25723	0.615616	0.370325	0.999767	-0.927256	0.998436	0.439178	0.91017	-0.106949	0.982668	0.686266	0.834384
gene:Solyc01g006585.2	-0.801992	0.702553	-0.444957	0.915644	1.20504	0.814889	1.72477	0.435512	-1.15581	0.731954	0.147686	0.999767	-2.21316	0.634984	1.44169	0.587773	0.510959	0.916007	0.227882	0.970719
gene:Solyc01g006610.2	-0.158553	0.933676	-0.86203	0.716862	0.69776	0.881709	-0.78895	0.724169	-0.376677	0.912708	0.145877	0.999767	-0.92856	0.980707	0.110481	0.985266	-0.479139	0.887612	0.420292	0.931419
gene:Solyc01g006630.3	-0.0682161	0.877716	-0.0184021	0.979422	0.114298	0.947687	0.0905046	0.905816	0.0473787	0.966644	0.0661903	0.999767	-0.00072916	0.999214	0.291134	0.636439	-0.186706	0.831401	0.013924	0.992346
gene:Solyc01g006650.2	-0.969596	0.515799	-1.72354	0.34248	0.113577	0.992825	0.27273	0.938731	-0.884036	0.741016	0.192332	0.999767	-0.805281	0.998436	-1.1058	0.673884	0.934512	0.783358	-0.444018	0.931005
gene:Solyc01g006660.4	-0.0788098	0.970495	0.206102	0.953601	-1.20596	0.716985	0.269448	0.941446	0.0118129	0.997875	-1.19615	0.895453	0.0216249	0.998436	-0.190931	0.972709	0.455045	0.90385	-0.0053343	0.9986
gene:Solyc01g006670.2	0.896816	0.239128	-0.254167	0.940864	-0.254384	0.950541	-0.19287	0.962045	0.733194	0.656256	-0.711409	0.945236	0.27617	0.998436	-1.1819	0.6375	1.01132	0.770261	0.0222863	0.997031
gene:Solyc01g006680.4	0.655412	0.162018	-0.0117864	0.995418	0.177035	0.942729	0.609896	0.71296	0.0962506	0.94618	0.191706	0.999767	0.110922	0.998436	-0.552662	0.796353	0.431535	0.874804	-0.731023	0.637214
gene:Solyc01g006700.3	-0.186604	0.695299	0.241597	0.726455	0.20939	0.888095	-0.075967	0.944371	0.0786476	0.95168	-0.0247857	0.999767	-0.155528	0.998436	0.0754015	0.962599	-0.0223571	0.989069	0.129011	0.931922
gene:Solyc01g006710.4	0.113466	0.919069	0.384761	0.78351	-0.391161	0.899107	0.288187	0.876001	-0.365233	0.841558	-0.0265481	0.999767	-0.000620311	0.99963	-0.265674	0.911907	0.534425	0.80349	-0.0194365	0.99609
gene:Solyc01g006720.4	0.273691	0.538479	0.395447	0.426478	0.296966	0.814919	0.524484	0.204471	0.526693	0.399829	-0.143396	0.999767	0.0863311	0.998436	0.62484	0.147974	-0.121474	0.904254	-0.021118	0.989506
gene:Solyc01g006740.4	0.24727	0.758205	-0.236741	0.87328	-0.975892	0.499902	0.348232	0.81526	0.0495695	0.981202	0.0860812	0.999767	1.11154	0.612154	-0.311226	0.857371	0.45694	0.816474	-0.202518	0.931419
gene:Solyc01g006780.4	0.348391	0.780367	-0.808659	0.594294	0.770203	0.805792	0.0363427	0.988147	0.757979	0.724752	-0.0978724	0.999767	-0.110096	0.998436	-0.0346676	0.995327	0.234645	0.943893	0.163635	0.966844
gene:Solyc01g006800.4	-0.155927	0.648546	0.0127745	0.985356	0.0742434	0.963778	-0.0582024	0.938412	0.187486	0.748154	-0.120327	0.999767	-0.00708495	0.998436	0.298231	0.539251	-0.277519	0.70068	0.0789153	0.942826
gene:Solyc01g006810.4	-0.140904	0.833908	-0.363975	0.679941	-0.411407	0.796251	0.66672	0.3775	-0.136649	0.932105	-0.0722946	0.999767	0.202464	0.998436	-0.0787117	0.971637	0.476342	0.748946	-0.269089	0.841741
gene:Solyc01g006820.2	-1.55887	0.291639	0.218847	0.943711	-0.609054	0.911315	0.556465	0.842714	-0.611938	0.840692	-0.11762	0.999767	-0.120504	0.998436	-0.0782023	0.989018	0.675337	0.849485	0.0406701	0.994296
gene:Solyc01g006830.3	-0.15378	0.765447	0.128042	0.891895	-0.190172	0.909581	-0.196124	0.803479	-0.0820419	0.947079	0.0211199	0.999767	0.12925	0.998436	-0.319395	0.692283	0.141969	0.893112	0.018699	0.992335
gene:Solyc01g006850.1	-0.204626	0.895697	1.10583	0.613436	0.595062	0.92023	-0.142581	0.971104	0.461561	0.893828	-0.142981	0.999767	-0.276481	0.998436	0.152019	0.980773	-0.491611	0.893287	-0.197011	0.975878
gene:Solyc01g006860.3	0.0192756	0.980613	-0.388912	0.6441	0.250753	0.91371	0.172632	0.884884	0.322806	0.789747	-0.156159	0.999767	-0.0841058	0.998436	0.0720609	0.974905	-0.208572	0.888454	-0.309143	0.788994
gene:Solyc01g006870.4	0.128999	0.795801	-0.250246	0.687828	-0.285048	0.823483	-0.0904316	0.92684	-0.325227	0.695421	-0.0279835	0.999767	-0.0681622	0.998436	-0.324036	0.642732	0.194524	0.84935	-0.0390799	0.982111
gene:Solyc01g006880.4	-0.346615	0.634889	0.133632	0.922071	0.0572784	0.991916	0.232328	0.872605	-0.275802	0.839911	0.471503	0.959976	0.138422	0.998436	-0.286868	0.850742	0.746079	0.64291	0.226882	0.903825
gene:Solyc01g006890.3	-0.39601	0.30528	-0.224385	0.720737	0.013709	0.997045	-0.21375	0.75767	-0.620227	0.238387	0.526957	0.407361	-0.106979	0.998436	-0.40368	0.528867	0.0362919	0.978255	-0.153638	0.889087
gene:Solyc01g006900.3	-0.178643	0.745191	-0.569784	0.330314	-0.273998	0.84591	-0.366646	0.585224	0.111546	0.930654	-0.318351	0.979312	0.0671932	0.998436	0.181436	0.878089	-0.581749	0.579535	-0.0336664	0.986379
gene:Solyc01g006920.4	-1.34672	0.332067	1.24981	0.58684	-0.269659	0.976881	0.454656	0.886538	-0.727879	0.783975	0.206645	0.999767	-0.251575	0.998436	0.0367102	0.996265	0.361207	0.928606	-0.056739	0.992661
gene:Solyc01g006930.3	-0.0801351	0.942712	-0.66175	0.599183	-1.37964	0.336123	0.0853576	0.970786	-0.507431	0.800064	-0.284801	0.999767	0.587411	0.998436	-0.351977	0.855484	0.309542	0.888454	-0.127792	0.964898
gene:Solyc01g006940.5	-0.177506	0.666822	0.00637659	0.994572	0.178928	0.893267	0.0942026	0.90451	0.0154091	0.991832	0.043572	0.999767	-0.119947	0.998436	0.268685	0.696943	-0.411246	0.632947	-0.236763	0.74837
gene:Solyc01g006950.3	-0.43355	0.833724	0.435537	0.907764	-0.793993	0.893361	0.203806	0.965211	-0.772756	0.817504	-0.12099	0.999767	-0.0997528	0.998436	-0.766117	0.844912	1.27201	0.744285	0.30209	0.963048
gene:Solyc01g006960.3	0.0474327	0.919613	0.00361187	0.995634	-0.102152	0.954313	-0.0535699	0.950566	0.0515697	0.963088	-0.0481925	0.999767	0.105529	0.998436	-0.095318	0.927583	0.0304273	0.976676	-0.0113208	0.993691
gene:Solyc01g006970.4	-0.200512	0.5345	-0.00957871	0.989094	-0.0476861	0.986708	0.295535	0.467553	-0.00299498	0.997438	-0.021228	0.999767	0.0234632	0.998436	0.124353	0.870851	0.0432372	0.960125	-0.127944	0.869387
gene:Solyc01g006980.4	-0.111122	0.780922	0.101472	0.887187	0.233774	0.796251	-0.344231	0.400654	0.342164	0.478606	-0.019029	0.999767	0.089361	0.998436	0.362175	0.433824	-0.3948	0.622549	0.311606	0.536971
gene:Solyc01g006990.4	-0.606754	0.241088	-0.535796	0.426833	-0.44507	0.785446	-0.187428	0.871645	-0.30198	0.808741	-0.0645598	0.999767	0.0785307	0.998436	0.106852	0.961016	-0.306379	0.835999	-0.0120992	0.99609
gene:Solyc01g007010.2	0.186639	0.920273	1.38019	0.401879	-0.11809	0.991825	0.5422	0.826567	1.94118	0.227002	-2.22376	0.121815	-0.164491	0.998436	0.0484111	0.994716	-0.218034	0.954933	-0.711823	0.805307
gene:Solyc01g007030.3	-0.626884	0.68892	-1.0738	0.6125	0.431876	0.950174	0.402603	0.890825	1.11402	0.629819	-0.221219	0.999767	0.460928	0.998436	-0.35768	0.934121	-0.344712	0.928051	-1.10499	0.637264
gene:Solyc01g007060.3	0.40308	0.342987	-0.125353	0.890776	-0.144519	0.950541	0.0918118	0.932667	-0.143877	0.907939	-0.106682	0.999767	-0.10604	0.998436	0.276104	0.778475	-0.309597	0.792101	-0.125306	0.931419
gene:Solyc01g007070.3	-0.565673	0.400094	0.290653	0.77445	-0.38741	0.85042	0.368316	0.699693	-0.434504	0.741006	0.0207555	0.999767	-0.0263381	0.998436	0.165264	0.926067	0.268495	0.855997	0.0654429	0.981024
gene:Solyc01g007080.3	0.263483	0.820613	0.252357	0.869292	0.537206	0.897566	-0.236371	0.921296	-0.489577	0.877808	-0.327121	0.999767	-1.3539	0.780535	0.266656	0.947329	-1.06977	0.706213	-0.56674	0.806521
gene:Solyc01g007090.1	0.428039	0.797594	0.60006	0.828268	-0.0191574	0.999051	0.0990777	0.97814	0.353782	0.918667	-0.352479	0.999767	0.0204605	0.998436	-0.589555	0.863107	-0.722857	0.826363	-1.41149	0.455642
gene:Solyc01g007100.3	-0.263448	0.498504	0.204011	0.713563	-0.22041	0.849943	0.29559	0.541794	-0.339973	0.615616	-0.0973679	0.999767	-0.21693	0.998436	0.00246635	0.998475	0.146667	0.865265	-0.146456	0.872655
gene:Solyc01g007110.3	0.0776431	0.884359	-0.454429	0.337266	-0.08391	0.977523	-0.166342	0.81933	0.192795	0.832824	0.0281658	0.999767	0.304871	0.974455	0.360619	0.55997	-0.156525	0.872706	0.370435	0.496608
gene:Solyc01g007120.3	0.28101	0.518321	0.314651	0.59842	0.0343779	0.992825	0.00668583	0.994209	0.151228	0.891805	-0.422335	0.841839	-0.305485	0.97476	0.140903	0.89614	-0.0170526	0.993665	0.117165	0.93461
gene:Solyc01g007130.3	-0.24981	0.508382	-0.133362	0.843019	-0.0943429	0.961238	-0.444032	0.259792	0.0140844	0.993019	-0.0756635	0.999767	0.0327638	0.998436	-0.131107	0.883637	-0.02514	0.982401	0.287785	0.63252
gene:Solyc01g007140.3	0.487003	0.488046	0.47235	0.70359	0.742937	0.667418	0.542279	0.737401	0.418026	0.806319	0.302981	0.999767	-0.02193	0.998436	0.176762	0.950105	0.725332	0.767014	0.359815	0.846978
gene:Solyc01g007150.3	-0.351463	0.337185	0.118705	0.87753	-0.0179016	0.995845	-0.151954	0.825254	-0.0883106	0.930755	-0.114133	0.999767	-0.184542	0.998436	0.100217	0.929854	-0.118182	0.896438	0.133989	0.902735
gene:Solyc01g007160.5	0.252974	0.754829	0.441677	0.70357	0.999597	0.205565	0.237542	0.869318	1.10024	0.369002	-0.684417	0.929829	-0.583778	0.95711	0.112202	0.964803	-0.143843	0.948668	-0.269184	0.858925
gene:Solyc01g007170.4	-0.553876	0.602399	0.70816	0.592349	0.214617	0.972586	0.2543	0.920889	0.163941	0.960446	0.0104508	0.999767	-0.0402254	0.998436	-0.023003	0.996271	0.254089	0.939374	-0.0232139	0.99609
gene:Solyc01g007180.3	0.313236	0.695782	0.0103465	0.995175	-0.651924	0.796251	0.163118	0.936656	0.532633	0.751772	-0.379617	0.999767	0.80494	0.908603	-0.333167	0.864683	0.16123	0.949153	-0.335055	0.858729
gene:Solyc01g007200.2	0.207	0.873586	-2.30922	0.0407569	0.817188	0.799492	-0.000847749	0.999881	0.275077	0.940871	-0.0309067	0.999767	-0.573018	0.998436	-0.370078	0.93397	-0.585061	0.864356	-0.954292	0.652913
gene:Solyc01g007220.5	0.437877	0.788513	-0.431387	0.890084	0.947708	0.814445	-0.257733	0.939331	-0.134784	0.973588	1.13534	0.913614	0.0528502	0.998436	0.0895198	0.987749	-0.426018	0.904925	-0.078765	0.988775
gene:Solyc01g007240.3	-0.00412465	0.998832	-0.341015	0.916091	-0.679505	0.891227	0.761207	0.74406	-0.00434105	0.999207	-0.0285138	0.999767	0.64665	0.998436	0.700674	0.827747	0.102936	0.981675	0.0424027	0.994157
gene:Solyc01g007250.5	0.307863	0.400094	0.208039	0.71596	0.115072	0.950541	-0.247751	0.681673	0.266051	0.69865	-0.00976972	0.999767	0.141209	0.998436	0.0774308	0.953143	-0.055317	0.958473	0.269865	0.696725
gene:Solyc01g007260.3	-0.716303	0.406858	-0.582737	0.716543	-0.623781	0.846209	0.102262	0.970689	0.0417893	0.989194	0.643303	0.959976	1.30887	0.606539	-0.117965	0.970507	0.842093	0.717955	0.621866	0.658379
gene:Solyc01g007267.1	-0.67526	0.651234	0.501145	0.858911	0.124262	0.991772	0.988951	0.64221	-0.548549	0.856139	0.125859	0.999767	-0.546951	0.998436	-0.811932	0.789364	0.945248	0.785415	-0.855635	0.762726
gene:Solyc01g007750.3	0.118535	0.84661	0.309258	0.651349	-0.0404737	0.992825	0.239291	0.771635	0.168711	0.893828	0.0713816	0.999767	0.280566	0.998436	-0.00306775	0.998625	0.194652	0.87597	-0.0477068	0.981039
gene:Solyc01g007760.3	0.48953	0.11077	0.122511	0.850144	0.0407071	0.990781	0.13708	0.832652	0.309056	0.586937	-0.0355969	0.999767	0.232752	0.980707	0.246405	0.696563	-0.0367109	0.970046	0.0726136	0.952326
gene:Solyc01g007770.2	-0.0611065	0.959709	-0.275316	0.879274	-0.661286	0.823483	0.0157255	0.993741	-0.25074	0.930755	0.0168627	0.999767	0.427408	0.998436	1.34837	0.237431	-1.21839	0.63181	0.114262	0.973623
gene:Solyc01g007780.4	0.331731	0.760614	-0.0564457	0.976676	-0.86985	0.668193	0.608015	0.700242	-0.386991	0.862008	-0.195272	0.999767	0.287588	0.998436	0.498219	0.789364	0.606495	0.812152	0.496699	0.761521
gene:Solyc01g007790.4	0.133899	0.863239	-0.706853	0.285309	-0.910411	0.41224	-0.265183	0.801359	-0.114045	0.956008	-0.106525	0.999767	0.689842	0.888028	-0.0472553	0.985266	-0.1487	0.928606	0.0692279	0.97979
gene:Solyc01g007800.3	-2.3253	0.028618	0.00175954	0.999248	0.477771	0.924431	0.296914	0.900777	0.491424	0.895211	-0.803668	0.999767	-0.790015	0.998436	0.434167	0.882281	-0.323158	0.926513	-0.185905	0.9599
gene:Solyc01g007810.1	-0.670702	0.439121	0.334159	0.818592	0.242375	0.961238	0.935644	0.315422	0.51802	0.839301	-1.0482	0.789662	-0.772553	0.97476	0.940494	0.473759	-0.567407	0.814757	-0.562557	0.606051
gene:Solyc01g007830.2	0.535377	0.756485	-0.235151	0.947173	-0.899293	0.835236	-0.00916812	0.997891	0.202976	0.964289	-0.209075	0.999767	0.893195	0.997111	-0.403408	0.928673	0.300507	0.939374	-0.0937328	0.988604
gene:Solyc01g007840.3	0.0434817	0.964257	-0.209922	0.887187	-0.388958	0.906976	-0.578126	0.566479	0.231657	0.91056	-0.087928	0.999767	0.532687	0.998436	-0.262513	0.884246	-0.238254	0.90071	0.0773591	0.98022
gene:Solyc01g007850.2	-0.524852	0.67288	0.321724	0.885527	-0.177756	0.985237	0.258707	0.924067	-1.62779	0.318432	0.0758213	0.999767	-1.37421	0.787738	-0.255215	0.941769	0.52553	0.862401	0.0116076	0.997031
gene:Solyc01g007860.3	-0.0918414	0.861043	-0.295773	0.644066	-0.258091	0.824948	-0.104814	0.906778	-0.177447	0.833044	0.164753	0.999767	0.245397	0.998052	-0.0345253	0.984814	-0.0234843	0.986668	0.046804	0.980892
gene:Solyc01g007870.3	0.589792	0.595302	0.186803	0.928799	0.457563	0.928097	0.622587	0.682094	0.878055	0.739504	-1.81203	0.291982	-1.39154	0.745386	-0.923777	0.729466	-1.24046	0.655419	-2.78682	0.00167046
gene:Solyc01g007880.4	0.197671	0.624225	0.124623	0.876493	0.105219	0.957267	0.117498	0.895659	0.217572	0.786332	-0.187468	0.999767	-0.0751153	0.998436	-0.30813	0.679216	0.0768337	0.94958	-0.348794	0.569457
gene:Solyc01g007890.3	0.5001	0.567665	0.270386	0.85287	-1.13832	0.392622	-0.269883	0.865457	0.0107435	0.997292	-0.313331	0.999767	0.835728	0.904051	0.0985132	0.973919	-0.144369	0.952166	0.224027	0.922773
gene:Solyc01g150101.2	0.622732	0.703163	0.412842	0.893134	0.582131	0.927361	0.261596	0.939919	0.32908	0.933429	0.344153	0.999767	0.091102	0.998436	-0.49394	0.872406	1.75647	0.579535	1.00093	0.652054
gene:Solyc01g007910.3	-0.130789	0.791444	0.343188	0.562744	0.420493	0.563935	-0.13538	0.872085	0.275376	0.712291	0.0460416	0.999767	-0.0990759	0.998436	0.259838	0.744992	0.0444501	0.968535	0.439668	0.385915
gene:Solyc01g007920.2	0.466858	0.3591	0.0931065	0.942779	0.0117237	0.998598	0.413623	0.634572	0.277364	0.824983	0.21902	0.999767	0.484661	0.95711	0.232428	0.873726	-0.14092	0.935837	-0.322116	0.758584
gene:Solyc01g007930.5	-0.292128	0.664362	-0.162334	0.904932	-0.722909	0.626121	-0.119733	0.946373	-0.464907	0.77941	-0.564086	0.933743	-0.306084	0.998436	-0.509044	0.715133	-0.0599433	0.980729	-0.449254	0.727669
gene:Solyc01g007950.5	0.911771	0.436485	-0.925277	0.593326	-0.0665848	0.995742	-0.0562301	0.981421	-0.091688	0.978128	0.593706	0.999767	0.568603	0.998436	-0.490247	0.867231	-0.214628	0.950671	-0.648645	0.781383
gene:Solyc01g007980.4	-0.326213	0.868479	-2.10305	0.251489	-0.0300546	0.99847	-1.04913	0.676643	-1.33356	0.566196	0.858568	0.997408	-0.444941	0.998436	-0.865019	0.796656	0.205023	0.960867	0.389136	0.945059
gene:Solyc01g007990.4	-0.0967969	0.920646	0.0994799	0.957907	-0.717403	0.802948	-0.44776	0.765566	0.0234291	0.993931	-0.174746	0.999767	0.566087	0.998436	0.338341	0.883641	-0.531347	0.818964	0.254754	0.926165
gene:Solyc01g008000.3	-0.0809246	0.86423	-0.24279	0.682779	-0.187797	0.876797	4.96595e-05	0.999936	-0.0209002	0.985196	-0.0852228	0.999767	0.0816745	0.998436	0.17163	0.840923	-0.202829	0.812999	-0.0312488	0.983588
gene:Solyc01g008010.3	0.025704	0.967263	-0.299705	0.615155	-0.0789461	0.98245	0.121331	0.889112	0.0955247	0.945341	-0.237146	0.999767	-0.0626754	0.998436	0.0676021	0.965196	-0.1589	0.880012	-0.212629	0.817812
gene:Solyc01g008020.5	-0.311422	0.467159	0.214805	0.770352	0.145123	0.943777	0.232407	0.739744	-0.561509	0.32897	0.221928	0.999767	-0.484704	0.731298	0.0481631	0.976834	0.022515	0.989547	-0.161729	0.888567
gene:Solyc01g008040.1	-0.54911	0.716809	0.33078	0.913175	0.501136	0.934965	-0.779693	0.711943	0.790977	0.742557	-0.0206119	0.999767	0.26923	0.998436	0.321711	0.937759	-0.383507	0.908485	0.717897	0.814129
gene:Solyc01g008060.3	-0.181207	0.544129	0.122131	0.818592	0.0946437	0.945883	0.153213	0.741502	0.114778	0.856262	0.0333107	0.999767	0.0534445	0.998436	-0.139976	0.83388	-0.0302952	0.970389	-0.323484	0.338674
gene:Solyc01g008070.4	-0.135713	0.793749	-0.225496	0.777316	-0.358814	0.810398	0.141239	0.88949	-0.600068	0.43013	0.0948723	0.999767	-0.146382	0.998436	-0.000506233	0.999742	0.00609886	0.996831	-0.135646	0.925456
gene:Solyc01g008080.3	0.423974	0.349132	-0.335376	0.647123	-0.0374485	0.992825	0.14829	0.876538	0.457812	0.492669	-0.376053	0.906305	0.119208	0.998436	0.419704	0.569907	-0.368438	0.73056	-0.0970237	0.955891
gene:Solyc01g008090.4	0.511543	0.275441	0.173541	0.865446	0.27373	0.850691	0.264049	0.737083	0.343072	0.683978	-0.23814	0.999767	-0.168798	0.998436	0.682824	0.226996	-0.316046	0.779955	0.10273	0.955063
gene:Solyc01g008100.3	-0.251639	0.698904	-0.380592	0.615155	-0.0207362	0.997045	-0.18358	0.865402	-0.519988	0.645841	0.101801	0.999767	-0.39745	0.998436	0.0946464	0.961941	-0.181684	0.896438	0.0965422	0.961592
gene:Solyc01g008110.5	-0.778857	0.000648584	-0.0394174	0.959086	0.0350581	0.991772	-0.492224	0.118514	-0.0287599	0.974323	0.218764	0.979312	0.154946	0.998436	-0.0271736	0.984814	-0.281351	0.70068	0.183699	0.797596
gene:Solyc01g008120.4	-0.63315	0.0571538	0.0889955	0.915056	-0.378656	0.602164	-0.0326075	0.9754	-0.162472	0.846612	-0.129307	0.999767	0.0868771	0.998436	-0.382283	0.49963	0.268843	0.759957	-0.0808319	0.95548
gene:Solyc01g008130.4	0.070671	0.964521	-0.922628	0.602018	0.750638	0.832458	0.676415	0.721456	-0.716759	0.788837	-0.26666	0.999767	-1.73406	0.531554	0.567263	0.84605	-0.40617	0.904925	-0.515322	0.837364
gene:Solyc01g008140.4	-0.585398	0.280623	-0.171867	0.885509	-0.0696996	0.991772	-0.353415	0.714453	-0.29324	0.820538	0.430745	0.959976	0.207205	0.998436	-0.0189385	0.995223	0.242772	0.873883	0.577248	0.387058
gene:Solyc01g008150.1	0.232588	0.90454	0.314306	0.923376	-0.486491	0.943777	-0.836312	0.711943	-0.63143	0.826823	0.294351	0.999767	0.149412	0.998436	-0.0234699	0.99678	0.130763	0.975472	0.943605	0.73764
gene:Solyc01g008160.4	-0.285045	0.642178	0.532479	0.492902	0.426417	0.796251	-0.333787	0.737401	-0.201289	0.904355	-0.00772955	0.999767	-0.635436	0.817087	-0.106147	0.961016	-0.00491285	0.996831	0.222728	0.88875
gene:Solyc01g008170.3	-0.593795	0.126021	0.0993038	0.907764	-0.00688452	0.998853	-0.0994245	0.913623	0.377518	0.576705	-0.0264506	0.999767	0.357952	0.904223	-0.0378899	0.983029	0.0168586	0.993278	0.0783933	0.959972
gene:Solyc01g008180.3	-0.505698	0.0998016	-0.148528	0.818592	-0.35921	0.577095	-0.147644	0.822637	-0.301784	0.604019	0.0591112	0.999767	0.116537	0.998436	-0.335513	0.561064	-0.102485	0.910971	-0.290354	0.63127
gene:Solyc01g008190.5	0.032517	0.988637	0.948973	0.705831	-1.27918	0.726545	0.00514593	0.999079	0.0427923	0.993593	-0.862139	0.999767	0.459829	0.998436	-0.37022	0.939613	0.696936	0.863203	0.32157	0.95669
gene:Solyc01g008200.3	0.369228	0.71837	-0.623914	0.688065	-0.292825	0.962464	-0.651119	0.675433	0.469873	0.848247	-0.0283166	0.999767	0.734381	0.998436	0.913885	0.653508	-1.47187	0.579535	0.0931314	0.98295
gene:Solyc01g008220.3	0.345296	0.883224	-0.520322	0.892273	-0.403378	0.967041	0.64059	0.860426	-1.39157	0.644299	0.362662	0.999767	-0.625531	0.998436	-0.466303	0.934121	0.600142	0.894945	-0.506751	0.937388
gene:Solyc01g008230.5	0.0591871	0.96056	1.03173	0.244378	0.127586	0.986708	0.755905	0.489355	-0.0525537	0.982261	0.374183	0.999767	0.194043	0.998436	0.190672	0.938461	0.553484	0.779798	-0.0117488	0.997031
gene:Solyc01g008250.3	0.0971689	0.908055	-0.185603	0.860576	0.132633	0.976986	0.0173432	0.988147	-0.17363	0.921576	0.238868	0.999767	-0.0673957	0.998436	-0.0359435	0.987867	-0.0969104	0.953251	-0.150197	0.937234
gene:Solyc01g008260.5	0.188169	0.742285	-0.279738	0.737119	-0.249707	0.920156	0.182104	0.853625	-0.300498	0.788837	0.253998	0.999767	0.203208	0.998436	-0.0334507	0.987374	0.0887483	0.953353	-0.126807	0.936378
gene:Solyc01g008270.3	-0.299407	0.690389	0.533825	0.512959	-0.0193695	0.997045	0.465779	0.626593	-0.438523	0.723607	0.305464	0.999767	-0.11369	0.998436	0.164603	0.931205	0.318846	0.841972	0.0176696	0.994157
gene:Solyc01g008290.3	0.138778	0.798014	0.424599	0.488258	0.481144	0.551337	-0.44697	0.493305	0.108729	0.938181	0.0902168	0.999767	-0.282198	0.998436	0.449117	0.549181	-0.267902	0.820411	0.628185	0.172634
gene:Solyc01g008300.2	0.203623	0.915789	-1.21983	0.552923	-0.89413	0.823406	-0.424834	0.885961	-0.0736733	0.987524	-0.554875	0.999767	0.265582	0.998436	0.502263	0.886251	-0.870964	0.78748	0.0561324	0.992369
gene:Solyc01g008320.3	-0.793891	0.0302448	-0.0452997	0.963262	-0.288275	0.824674	0.0923239	0.933776	-0.526444	0.441026	-0.0423759	0.999767	-0.280545	0.998436	-0.630764	0.221428	0.508643	0.63181	-0.214446	0.848624
gene:Solyc01g008330.5	-0.318033	0.584303	0.625464	0.33929	0.622446	0.465586	-0.165946	0.882155	0.257683	0.812125	0.267949	0.999767	-0.0968145	0.998436	0.0589493	0.977291	-0.227019	0.862401	-0.00212396	0.998464
gene:Solyc01g008340.3	0.0109747	0.987012	-0.214406	0.788413	-0.0292956	0.994522	-0.328432	0.623947	0.196139	0.846135	-0.217175	0.999767	0.0082593	0.998436	0.150417	0.897882	-0.0661142	0.957879	0.412735	0.544872
gene:Solyc01g008360.3	0.255785	0.508915	-0.0179961	0.982652	0.0901103	0.9631	0.0971495	0.904207	0.145507	0.856707	0.159827	0.999767	0.215224	0.998436	0.281238	0.674114	-0.136571	0.880012	0.0475177	0.977728
gene:Solyc01g008370.4	-0.121157	0.791024	-0.395558	0.426214	-0.105573	0.955613	-0.285611	0.605876	0.169212	0.829707	-0.252282	0.983191	0.0225032	0.998436	0.268791	0.705879	-0.313318	0.71655	0.241083	0.761521
gene:Solyc01g161350.1	-0.262766	0.8741	-0.711134	0.757528	-0.412075	0.946536	-0.107692	0.9754	-0.238981	0.949009	-0.443525	0.999767	-0.270432	0.998436	0.347263	0.928874	0.498421	0.873761	0.953376	0.685267
gene:Solyc01g008400.3	0.480684	0.766381	1.25222	0.583742	-1.25882	0.690182	0.555259	0.849408	-0.117137	0.977485	0.00791288	0.999767	1.1496	0.951225	0.069075	0.990953	1.42491	0.681292	0.93873	0.744068
gene:Solyc01g008390.3	-0.682213	0.625039	0.0769074	0.978798	-1.00235	0.748589	-0.385639	0.887563	0.988755	0.64753	-0.678	0.999767	1.3131	0.763672	-0.107334	0.984814	0.0111211	0.996831	0.289426	0.951955
gene:Solyc01g008410.3	-0.627419	0.652343	-0.0771197	0.978706	0.464048	0.940095	-0.213639	0.947156	0.687873	0.769342	-0.0903952	0.999767	0.13343	0.998436	0.116082	0.983032	0.0111211	0.996831	0.340842	0.940215
gene:Solyc01g008420.3	-0.674632	0.642351	-0.0106584	0.996724	-0.742303	0.852315	0.933741	0.64174	0.161188	0.967661	-1.15984	0.867913	-0.256353	0.998436	-0.426925	0.907679	0.649755	0.838512	-0.710911	0.81669
gene:Solyc01g008440.3	-0.600818	0.246007	0.0829175	0.943711	0.164919	0.955255	0.430752	0.623947	-0.0666189	0.969841	0.00928311	0.999767	-0.222255	0.998436	-0.0994403	0.962751	0.263541	0.86724	-0.266651	0.826344
gene:Solyc01g008450.1	-0.174184	0.919048	0.0838067	0.976997	0.20767	0.982481	-0.738594	0.709371	-0.627211	0.791852	1.03174	0.893815	0.19686	0.998436	0.633668	0.818116	-0.777682	0.787188	0.59458	0.846978
gene:Solyc01g008460.3	0.479568	0.372423	0.264696	0.770448	-0.105075	0.977523	-0.153184	0.899966	0.115553	0.946898	-0.271028	0.999767	-0.0504	0.998436	0.408486	0.678423	-0.240705	0.869883	0.320965	0.759274
gene:Solyc01g008470.3	-0.090768	0.877033	-0.241524	0.742084	-0.0625817	0.989169	-0.27156	0.711559	0.146118	0.903668	-0.0259766	0.999767	0.182723	0.998436	0.197194	0.86532	-0.390909	0.742328	0.0778449	0.963524
gene:Solyc01g150103.1	-0.19774	0.920538	-0.304248	0.927541	0.236156	0.983632	-0.000563074	0.999881	-0.177454	0.966881	-0.0925649	0.999767	-0.506175	0.998436	-0.724566	0.823489	0.4069	0.913894	-0.317102	0.952503
gene:Solyc01g008480.4	0.429444	0.37706	-0.048504	0.965164	-0.284663	0.868231	0.0852929	0.948385	0.168017	0.891805	0.0293701	0.999767	0.48205	0.884987	-0.141579	0.926288	0.220562	0.868606	-0.00631004	0.997031
gene:Solyc01g008490.4	-0.0460963	0.959803	-0.188561	0.887567	-0.281168	0.941783	-0.0877818	0.962641	-0.257338	0.888914	0.12729	0.999767	0.15112	0.998436	0.397936	0.803732	-0.641381	0.737316	-0.155663	0.941811
gene:Solyc01g008500.4	1.03664	0.412086	-0.323359	0.913798	-0.642701	0.885815	-1.18291	0.494612	-0.58667	0.822444	0.579277	0.999767	0.635308	0.998436	-0.95224	0.693332	-0.869073	0.775214	-0.638407	0.841741
gene:Solyc01g008520.3	-0.380335	0.827761	-0.0091489	0.997292	-0.455264	0.950541	1.00074	0.680841	0.465909	0.897902	-0.122014	0.999767	0.799159	0.998436	0.292726	0.957392	0.845349	0.825029	0.137331	0.983058
gene:Solyc01g008530.3	0.0151746	0.986862	-0.374909	0.692866	0.157988	0.961238	-0.287633	0.777201	0.277397	0.833044	-0.0534712	0.999767	0.0659383	0.998436	0.696749	0.386678	-0.549594	0.70068	0.434789	0.685267
gene:Solyc01g008550.4	-0.0341295	0.960698	-0.21507	0.8194	0.093294	0.977518	-0.33395	0.655525	0.37233	0.654279	0.0832095	0.999767	0.362246	0.957097	0.278198	0.786445	-0.350129	0.756996	0.262019	0.817121
gene:Solyc01g008560.3	0.43781	0.523267	-0.190118	0.885527	-0.841355	0.576145	0.447149	0.705525	0.346739	0.840012	-0.611177	0.906305	0.576917	0.988778	-0.169053	0.937759	0.274647	0.888454	-0.341555	0.808286
gene:Solyc01g008600.5	0.0410122	0.942712	-0.123866	0.889442	-0.485686	0.41224	0.386837	0.465177	-0.182697	0.824516	-0.133384	0.999767	0.169605	0.998436	-0.417212	0.480821	0.270352	0.775214	-0.533697	0.210851
gene:Solyc01g008620.5	-0.355619	0.841854	-1.08441	0.627972	0.360179	0.961238	-0.385639	0.901002	0.326916	0.932745	-0.548524	0.999767	-0.581787	0.998436	-0.554998	0.877271	0.0111211	0.996831	-0.158238	0.981039
gene:Solyc01g008660.4	-0.967808	0.487309	0.570479	0.834559	-0.520543	0.94238	0.0510533	0.985987	-1.20268	0.625176	0.568149	0.999767	-0.113987	0.998436	0.554241	0.881694	-0.76798	0.83283	-0.264792	0.954888
gene:Solyc01g008670.5	1.07709	0.446858	-0.371068	0.905198	-0.947366	0.837094	-0.474701	0.872605	-0.482569	0.913222	-1.41323	0.8285	-0.948436	0.998436	-0.903411	0.793103	-0.650555	0.863203	-1.07927	0.714132
gene:Solyc01g008730.3	0.140442	0.797084	-0.338307	0.641974	0.1132	0.968531	-0.217741	0.792446	-0.0159415	0.993593	0.0620961	0.999767	-0.067045	0.998436	-0.261571	0.809919	-0.216256	0.862401	-0.260086	0.797836
gene:Solyc01g008760.4	0.36209	0.52187	-0.350627	0.713563	-0.213614	0.943922	-0.204944	0.863681	0.0681607	0.96982	-0.0948763	0.999767	0.186899	0.998436	0.0334104	0.989018	-0.363265	0.815522	-0.124911	0.949885
gene:Solyc01g008770.3	-0.294857	0.454058	0.255814	0.664506	0.053094	0.988714	0.345034	0.504468	-0.18129	0.823644	0.0593454	0.999767	-0.175039	0.998436	-0.0901432	0.939746	0.164861	0.862172	-0.270316	0.71446
gene:Solyc01g008780.3	0.0662779	0.921045	-0.401406	0.482645	0.178243	0.946218	0.213506	0.785746	0.2691	0.80897	-0.0289684	0.999767	0.0618886	0.998436	0.20038	0.863107	-0.279654	0.812152	-0.292779	0.731643
gene:Solyc01g008790.4	-0.571075	0.337938	-0.50496	0.77613	-1.20587	0.209205	-0.609267	0.669678	-0.349894	0.803464	-0.0456615	0.999767	0.810313	0.847636	-0.472084	0.835876	-0.227106	0.930114	-0.0899231	0.982867
gene:Solyc01g008800.3	-0.0721054	0.93158	-0.502264	0.608725	-0.6785	0.678603	-0.0604998	0.975244	-0.56872	0.688763	-0.191524	0.999767	-0.0817442	0.998436	-0.451516	0.740986	0.145776	0.944114	-0.24524	0.888574
gene:Solyc01g008810.3	0.254005	0.573978	-0.311299	0.626363	-0.47588	0.528311	0.0485221	0.967645	0.106381	0.926222	-0.155042	0.999767	0.427219	0.834521	-0.238296	0.801178	-0.179908	0.863496	-0.466726	0.385915
gene:Solyc01g008820.3	-0.0486712	0.938823	0.79791	0.0670956	0.581656	0.371626	0.270532	0.704074	0.0742299	0.959824	0.268867	0.999767	-0.238558	0.998436	0.648847	0.2369	-0.386042	0.727515	-0.00772742	0.996699
gene:Solyc01g008830.2	0.34057	0.828599	-0.830735	0.750161	0.686962	0.891227	-0.842115	0.737401	-0.425446	0.904805	0.601378	0.999767	-0.51103	0.998436	-0.537905	0.873581	0.637247	0.857187	0.941458	0.74837
gene:Solyc01g008840.3	-0.196906	0.595383	0.396592	0.31863	0.217887	0.836046	0.127754	0.846346	0.0541891	0.960906	0.0948445	0.999767	-0.0688534	0.998436	-0.210211	0.765172	0.065262	0.945352	-0.272703	0.637214
gene:Solyc01g008850.4	0.855584	0.100499	0.15936	0.903987	0.325682	0.852861	0.17945	0.887563	0.463083	0.627273	0.196844	0.999767	0.334244	0.998436	0.105748	0.9615	0.0303927	0.989128	-0.0433086	0.98611
gene:Solyc01g008890.4	0.148549	0.863768	0.312652	0.771285	0.0490253	0.993549	0.594379	0.504193	0.0469007	0.980167	0.193707	0.999767	0.191582	0.998436	-0.0301629	0.991049	0.49854	0.748013	-0.126002	0.956973
gene:Solyc01g008900.4	-0.267695	0.830865	0.0853643	0.968442	-0.209005	0.975085	0.250467	0.910248	-0.0400821	0.993019	-0.104003	0.999767	0.0649195	0.998436	0.76008	0.702423	-0.456512	0.876727	0.0531012	0.988604
gene:Solyc01g008910.2	-0.933315	0.343002	-0.759745	0.630934	0.346965	0.955975	-0.164124	0.947628	-0.825086	0.673567	1.26174	0.543865	0.0896876	0.998436	0.0991976	0.980945	-0.194963	0.948668	0.0683584	0.985025
gene:Solyc01g008930.4	0.086178	0.874813	-2.43206e-05	0.999961	-0.220016	0.878688	0.54159	0.173149	0.231778	0.772895	-0.0746558	0.999767	0.377139	0.890141	0.271859	0.714831	-0.131004	0.892449	-0.400735	0.413495
gene:Solyc01g008940.2	0.885179	0.538394	-0.485074	0.869292	-0.504902	0.940095	-0.347472	0.910248	-0.750072	0.778041	-0.498385	0.999767	-0.743555	0.998436	0.657179	0.833282	-0.327523	0.930001	0.677127	0.833051
gene:Solyc01g008960.3	-0.310381	0.474747	-0.366812	0.562744	-0.0877446	0.974519	-0.506611	0.295903	-0.0373525	0.974453	-0.0167622	0.999767	0.0336299	0.998436	-0.159888	0.88215	-0.156926	0.880012	0.189797	0.864532
gene:Solyc01g008970.4	-0.332342	0.647919	-0.0543013	0.972489	-0.378131	0.849943	0.322502	0.777201	-0.521792	0.634509	0.0779153	0.999767	-0.0657451	0.998436	-0.529416	0.652297	0.352626	0.818964	-0.499292	0.685267
gene:Solyc01g008980.3	0.154449	0.876527	0.223422	0.899094	0.208861	0.974388	0.606399	0.667601	0.19047	0.940976	0.310796	0.999767	0.292406	0.998436	0.657923	0.715337	-0.424388	0.873761	-0.372865	0.838117
gene:Solyc01g008990.4	-0.0220568	0.972325	0.206465	0.79236	0.249827	0.87157	0.522689	0.36883	0.134768	0.916297	-0.00871077	0.999767	-0.12377	0.998436	0.0186144	0.993098	0.414021	0.721498	-0.0900532	0.955063
gene:Solyc01g009000.3	-0.0756436	0.896203	-0.153875	0.86398	0.057484	0.98888	-0.210782	0.783163	0.026215	0.985148	0.00483742	0.999767	-0.0264315	0.998436	-0.213198	0.838272	-0.147823	0.896438	-0.15024	0.908238
gene:Solyc01g009010.3	0.0542276	0.92496	-0.548214	0.267848	-0.195218	0.91371	-0.206016	0.778412	0.196514	0.847082	-0.362875	0.931498	0.0288574	0.998436	0.0354808	0.985266	-0.290829	0.779798	-0.0493321	0.98022
gene:Solyc01g009020.5	0.338167	0.513224	-0.046804	0.967051	0.124508	0.961238	-0.261095	0.747193	-0.194473	0.855908	0.36386	0.959976	0.0448792	0.998436	0.0126562	0.996265	-0.0093975	0.996831	0.264354	0.816495
gene:Solyc01g009030.5	-0.408842	0.457737	-0.302933	0.738858	0.182693	0.945937	-0.410993	0.621876	-0.0445541	0.97695	0.282062	0.999767	0.0548143	0.998436	-0.137787	0.934121	0.00714872	0.996831	0.280355	0.821497
gene:Solyc01g009050.3	0.0471104	0.943578	0.141693	0.887187	0.0657707	0.98888	-0.188282	0.834427	-0.388927	0.679643	0.0419484	0.999767	-0.412749	0.948779	0.0112868	0.996265	-0.239877	0.838512	-0.0403082	0.983588
gene:Solyc01g009060.3	0.0115363	0.983489	-0.0753074	0.924534	0.148815	0.934965	-0.15509	0.828761	-0.0251934	0.982793	0.0502009	0.999767	-0.123808	0.998436	0.281953	0.689087	-0.261772	0.778231	0.175271	0.847811
gene:Solyc01g009070.3	0.589895	0.184821	-0.211754	0.798272	-0.0244808	0.995742	0.0493036	0.969863	-0.06745	0.964638	0.0525029	0.999767	0.00953379	0.998436	-0.288771	0.761035	0.207027	0.856397	-0.131048	0.937288
gene:Solyc01g009080.5	0.214126	0.817557	-0.58978	0.487347	-0.00502897	0.999583	0.0405033	0.97945	-0.115307	0.966644	-0.188215	0.999767	-0.298493	0.998436	0.229577	0.884894	-0.240233	0.878279	-0.0511598	0.984152
gene:Solyc01g009090.3	-0.157498	0.633362	-0.182874	0.709458	0.147408	0.891097	-0.207354	0.652602	-0.0979056	0.892431	0.206876	0.979312	-0.0384379	0.998436	-0.201808	0.728238	0.0294758	0.973654	0.0350222	0.980441
gene:Solyc01g009100.5	0.397445	0.444581	0.041312	0.972969	0.318093	0.832458	0.0275657	0.980514	0.570512	0.409824	-0.265518	0.999767	-0.0130992	0.998436	0.586145	0.379083	-0.259674	0.830267	0.298905	0.791028
gene:Solyc01g009120.3	0.261327	0.704584	0.0607917	0.965164	-0.246124	0.941783	0.173458	0.896048	0.0456485	0.983968	-0.454472	0.981074	-0.162699	0.998436	0.044035	0.986109	-0.0941594	0.95854	-0.223582	0.875071
gene:Solyc01g009145.2	0.197457	0.920814	0.397875	0.875555	0.241688	0.984628	0.164827	0.966628	-1.18215	0.663786	0.457106	0.999767	-0.966731	0.998436	0.599621	0.854022	0.31465	0.939399	0.749444	0.756016
gene:Solyc01g009160.2	-1.04086	0.429908	0.297584	0.922424	0.269782	0.977518	-0.0128141	0.996873	1.06902	0.653079	0.25919	0.999767	1.05843	0.956011	-0.599634	0.857546	-0.64468	0.844629	-1.2315	0.500321
gene:Solyc01g009170.4	-0.490119	0.305667	-0.217464	0.799741	-0.346909	0.796251	-0.740446	0.120167	-0.117053	0.932673	-0.1266	0.999767	0.103256	0.998436	-0.105907	0.944288	-0.159794	0.890438	0.474746	0.489596
gene:Solyc01g009180.4	0.056458	0.928119	0.428878	0.488258	0.0376485	0.992825	-0.204164	0.823132	-0.369392	0.706641	-0.244491	0.999767	-0.651532	0.636745	0.063977	0.971637	0.0585911	0.965193	0.326732	0.714713
gene:Solyc01g009220.3	0.210554	0.76388	0.0703935	0.960885	-0.21445	0.955255	0.524008	0.59582	-0.0945716	0.964324	0.48889	0.951039	0.608768	0.942679	0.224648	0.866509	0.662388	0.681292	0.363028	0.713688
gene:Solyc01g009230.4	-0.388963	0.237289	0.291314	0.534924	-0.381658	0.533268	0.140574	0.831083	-0.683316	0.0963009	-0.121869	0.999767	-0.423527	0.762581	0.205832	0.782595	-0.138352	0.878912	-0.0730948	0.952503
gene:Solyc01g009240.4	0.0512099	0.976724	-0.742239	0.723867	-0.558409	0.897566	0.12251	0.969836	0.305025	0.925041	-0.903236	0.943727	-0.0398019	0.998436	-0.310373	0.932106	0.0836557	0.983295	-0.349227	0.928781
gene:Solyc01g009245.1	0.356997	0.734866	-0.45394	0.701971	0.0138568	0.999051	-0.250507	0.874082	-0.0129519	0.997438	-0.627452	0.999767	-0.65426	0.998436	-0.198236	0.938812	-0.591679	0.76405	-0.539408	0.707906
gene:Solyc01g009250.3	-0.188198	0.920189	-0.647303	0.81678	-0.779273	0.860332	-0.213136	0.952562	-0.961721	0.706641	0.120754	0.999767	-0.0616933	0.998436	-0.908444	0.753092	0.101959	0.982568	-0.593349	0.875345
gene:Solyc01g009280.4	-0.19551	0.734151	0.242453	0.766299	-0.177147	0.94238	0.240996	0.776481	-0.235262	0.807771	0.166898	0.999767	0.108783	0.998436	-0.273799	0.789612	0.300528	0.796333	-0.214266	0.862463
gene:Solyc01g009290.5	0.0425865	0.936124	0.152955	0.821645	0.304311	0.784816	-0.0472321	0.965046	0.0115141	0.993593	0.187978	0.999767	-0.104819	0.998436	0.147412	0.884894	-0.33504	0.737024	-0.140395	0.891176
gene:Solyc01g009300.3	-0.159885	0.788107	-0.194466	0.81939	-0.416199	0.737437	-0.262775	0.750784	-0.433982	0.679859	-0.184879	0.999767	-0.202662	0.998436	-0.363292	0.679047	0.17533	0.885449	0.0748123	0.970432
gene:Solyc01g009310.3	-0.0287397	0.96056	-0.170865	0.827587	0.319447	0.749407	-0.464434	0.318345	0.140879	0.881234	0.127744	0.999767	-0.0508237	0.998436	0.0999404	0.937668	-0.399814	0.655419	0.16456	0.880691
gene:Solyc01g009340.5	0.153732	0.818038	-0.400995	0.618541	-0.233729	0.937194	-0.0247687	0.983467	0.391152	0.704735	0.0363904	0.999767	0.661271	0.735649	-0.0419994	0.986109	0.0512183	0.978543	0.0339877	0.988604
gene:Solyc01g009380.3	0.32444	0.456043	0.0429367	0.965675	-0.060172	0.98825	-0.0826377	0.945813	-0.0943272	0.940944	-0.103049	0.999767	-0.137204	0.998436	0.539357	0.421944	-0.333512	0.788288	0.288482	0.742524
gene:Solyc01g009390.4	-0.124897	0.87355	-0.685955	0.382522	0.0581629	0.991916	-0.344607	0.725305	-0.914391	0.38205	0.22177	0.999767	-0.750784	0.854128	0.387509	0.774142	-0.597442	0.706213	0.134674	0.948611
gene:Solyc01g009420.5	-0.0938101	0.827434	-0.225676	0.687305	0.213448	0.837094	-0.0798257	0.918289	-0.0839007	0.928497	0.0670868	0.999767	-0.230262	0.982981	-0.0535604	0.967068	0.063977	0.946213	0.0902423	0.941811
gene:Solyc01g009430.3	0.906295	0.203892	-0.13982	0.931522	-0.406234	0.889812	0.647452	0.480439	-0.0667931	0.977757	-0.0773141	0.999767	0.262127	0.998436	0.568548	0.661714	-0.323811	0.858138	-0.402714	0.781817
gene:Solyc01g009443.2	0.252807	0.476238	0.0683468	0.928313	-0.0304174	0.991916	0.129852	0.842714	0.186109	0.792879	-0.184508	0.999767	0.0320185	0.998436	0.148673	0.857204	-0.0305678	0.976323	-0.0117463	0.993469
gene:Solyc01g009447.1	0.305947	0.509586	0.583396	0.272483	0.308433	0.799492	0.271045	0.699547	0.601242	0.248951	-0.213354	0.999767	0.0794551	0.998436	0.749108	0.105112	-0.242953	0.816474	0.23511	0.821228
gene:Solyc01g009480.5	-0.200083	0.903975	0.317585	0.907764	0.0279687	0.997393	-0.699515	0.721456	-0.674669	0.761692	1.45599	0.483174	0.75335	0.997111	0.0800644	0.987749	-0.383986	0.900218	0.395593	0.922973
gene:Solyc01g009500.4	0.190935	0.737819	-0.0825767	0.929078	-0.215256	0.924431	0.541718	0.265723	-0.0238568	0.989238	0.170517	0.999767	0.361916	0.98057	0.322656	0.696943	0.0810851	0.951229	-0.137977	0.916849
gene:Solyc01g009520.4	0.349614	0.304202	0.178578	0.781857	0.344385	0.588637	0.152519	0.811535	0.468193	0.252399	-0.0203859	0.999767	0.103422	0.998436	0.463262	0.259831	-0.124865	0.883256	0.185878	0.817294
gene:Solyc01g009530.1	-0.212547	0.897425	-0.0590673	0.982952	-0.669604	0.856482	0.437657	0.855281	-0.233711	0.945786	-0.0645322	0.999767	0.371361	0.998436	0.133658	0.977054	0.209582	0.951229	-0.0944165	0.985025
gene:Solyc01g009565.1	0.162713	0.776079	-0.882186	0.0653153	-0.520934	0.570971	-0.0504742	0.969792	-0.33053	0.744619	-0.368479	0.959976	-0.178075	0.998436	-0.248056	0.822558	-0.163005	0.894945	-0.360587	0.677664
gene:Solyc01g009610.3	-0.0278527	0.956587	0.208319	0.700418	0.0321883	0.991825	0.387781	0.321573	0.111826	0.896941	0.0728473	0.999767	0.152485	0.998436	0.103595	0.916299	-0.110929	0.899671	-0.395114	0.30294
gene:Solyc01g009620.3	0.153276	0.788463	-0.0209007	0.984224	-0.0366544	0.993181	-0.520827	0.413446	0.203485	0.848031	-0.069835	0.999767	0.170305	0.998436	0.16061	0.907492	-0.234337	0.849993	0.4471	0.563839
gene:Solyc01g009630.3	-0.139135	0.792393	-0.280626	0.693886	0.0391575	0.991916	-0.236211	0.748916	0.294322	0.720364	-0.256451	0.999767	-0.00128623	0.998957	0.0929303	0.953211	-0.208379	0.848467	0.120762	0.939875
gene:Solyc01g009670.5	0.333698	0.555808	0.634866	0.340801	0.305861	0.841936	0.722788	0.295011	0.580188	0.550752	-0.596041	0.764105	-0.321715	0.998436	0.294723	0.819348	0.100497	0.957707	-0.327568	0.73152
gene:Solyc01g009690.3	-0.55462	0.777235	-0.243329	0.950818	0.934601	0.85042	0.470831	0.894755	-0.596818	0.871719	0.283725	0.999767	-1.2477	0.952104	-0.803105	0.830137	1.22302	0.748013	-0.0509197	0.993803
gene:Solyc01g009700.3	-0.363964	0.840979	0.993143	0.674209	0.451133	0.949757	0.0760493	0.98105	-1.38653	0.504959	1.98085	0.279451	0.143183	0.998436	0.319197	0.943981	0.556802	0.874358	0.799949	0.805307
gene:Solyc01g009705.1	-0.481428	0.752969	-1.30757	0.462711	0.0446084	0.997045	-0.329726	0.909236	0.192215	0.961194	0.0485804	0.999767	0.196187	0.998436	-0.425021	0.902833	0.300223	0.930001	0.204928	0.969282
gene:Solyc01g009720.2	-0.442948	0.827434	-0.309093	0.935316	-0.0289424	0.998598	0.896892	0.74154	-0.418744	0.914064	0.548985	0.999767	0.159184	0.998436	0.13321	0.984597	1.84966	0.63181	1.08598	0.713832
gene:Solyc01g009750.3	0.230847	0.642351	-0.0208256	0.983506	0.281257	0.834461	-0.0881617	0.93564	0.546871	0.34839	0.0651222	0.999767	0.330736	0.95711	0.335181	0.680338	-0.149316	0.890877	0.274027	0.774891
gene:Solyc01g009760.3	1.18372	0.087255	-0.310075	0.835976	0.736724	0.716183	-0.391666	0.77271	2.00961	0.0112989	-0.672562	0.994981	0.600323	0.953002	0.113234	0.973954	-0.654121	0.762396	-0.149222	0.959293
gene:Solyc01g009770.3	0.194821	0.769453	0.428723	0.595563	0.607482	0.528469	-0.204634	0.842714	0.878454	0.119827	0.382469	0.988368	0.653441	0.613894	0.30751	0.786504	-0.239687	0.853061	0.272457	0.831522
gene:Solyc01g009780.3	0.525087	0.305891	-0.324332	0.685078	-0.475663	0.722857	-0.170988	0.863983	0.110414	0.951847	-0.465309	0.906305	0.120767	0.998436	0.424803	0.624717	-0.39474	0.748013	0.201051	0.874519
gene:Solyc01g009820.5	0.00278171	0.996514	-0.109739	0.884283	-0.46339	0.543094	0.010592	0.989747	0.000559646	0.999528	-0.115207	0.999767	0.348743	0.956774	-0.10913	0.918799	0.0982334	0.927572	-0.021489	0.988604
gene:Solyc01g009830.3	-0.0439354	0.982509	-0.348436	0.909166	-0.209427	0.985583	-1.04428	0.599068	-0.134558	0.972912	0.677252	0.999767	0.75212	0.998436	-0.143477	0.979409	-0.276926	0.939374	0.62388	0.858925
gene:Solyc01g009850.5	0.377797	0.499653	0.168218	0.886035	0.271502	0.881709	0.155466	0.892863	0.744976	0.232674	-0.269364	0.999767	0.20411	0.998436	0.58033	0.440343	-0.260951	0.841802	0.163913	0.931005
gene:Solyc01g009860.3	0.00659544	0.997348	-0.733478	0.653823	-0.721451	0.841648	1.00173	0.556278	-0.970412	0.681165	-0.650766	0.999767	-0.899727	0.995756	0.0034353	0.999234	0.939945	0.756996	-0.0583497	0.988604
gene:Solyc01g009870.3	1.11073	0.405709	-0.117449	0.970197	0.0750172	0.994866	1.22983	0.484044	1.94972	0.181313	-0.35906	0.999767	1.51565	0.662983	1.31431	0.488943	0.255764	0.944696	0.340246	0.94098
gene:Solyc01g009890.1	-0.0653041	0.976098	-0.0213249	0.995175	-0.849007	0.840325	0.816302	0.719018	0.0878584	0.983231	-0.809208	0.999767	0.127657	0.998436	0.760311	0.808826	-0.58159	0.868703	-0.637581	0.861518
gene:Solyc01g009900.3	0.471713	0.585072	0.0013054	0.999351	-0.0668836	0.994484	0.54274	0.700112	-1.25532	0.490743	-1.14429	0.643927	-2.33273	0.0866929	0.195187	0.960891	-0.908613	0.722961	-1.25617	0.117764
gene:Solyc01g009910.1	-0.478088	0.767714	0.445097	0.889442	-0.525094	0.94083	1.11012	0.588899	0.383521	0.918017	-1.41838	0.756194	-0.509765	0.998436	0.482751	0.902973	-0.478648	0.896438	-1.10602	0.648858
gene:Solyc01g009970.3	0.0698437	0.919867	-0.431136	0.504606	-0.0698613	0.989169	0.0223186	0.983001	-0.125925	0.936704	-0.00295056	0.999767	-0.0590142	0.998436	0.0499769	0.979632	0.0580199	0.966338	0.0856781	0.963048
gene:Solyc01g009990.3	-0.159941	0.761443	0.120948	0.902081	0.336908	0.764552	-0.0833326	0.938731	0.304442	0.698355	-0.192994	0.999767	-0.22546	0.998436	0.603567	0.248395	-0.477267	0.64291	0.209632	0.853293
gene:Solyc01g010000.3	-0.838931	0.19171	-0.485402	0.456901	-0.449411	0.85042	-0.32769	0.693013	-0.0971806	0.96845	-0.332352	0.999767	0.0198786	0.998436	-0.387369	0.695186	-0.00947502	0.996831	-0.0691542	0.976774
gene:Solyc01g010020.3	0.0102259	0.996098	-1.32173	0.427569	-1.33394	0.620493	-1.31071	0.444039	-0.0768637	0.988238	-1.57554	0.564829	-0.318468	0.998436	0.205033	0.969024	-1.49857	0.64291	0.0171761	0.997031
gene:Solyc01g010030.3	-0.377613	0.46385	-0.373513	0.592382	-0.353482	0.820007	-0.218517	0.807456	-0.419919	0.641838	0.208278	0.999767	0.141842	0.998436	-0.195735	0.866509	0.21494	0.853061	0.237721	0.838117
gene:Solyc01g010050.3	0.143958	0.675291	0.0131775	0.984391	-0.161768	0.868404	0.454532	0.139707	-0.352988	0.386946	0.287166	0.813733	0.0959457	0.998436	0.249472	0.6349	0.162497	0.822921	-0.0425634	0.974433
gene:Solyc01g010060.2	0.644926	0.733548	-0.453381	0.904114	0.842314	0.880948	-1.22341	0.623157	-0.133225	0.977036	0.588501	0.999767	-0.387038	0.998436	0.619551	0.881719	-0.788732	0.845167	1.05423	0.75528
gene:Solyc01g010080.3	0.161633	0.927458	-0.841455	0.702102	0.0552634	0.996795	-0.972201	0.616994	0.054361	0.991252	-0.262292	0.999767	-0.263194	0.998436	-0.929273	0.708055	-0.851812	0.780023	-0.808885	0.774525
gene:Solyc01g010130.4	0.194112	0.666509	-0.272256	0.704202	0.10337	0.962054	0.559449	0.32021	0.390234	0.550883	-0.0812328	0.999767	0.205631	0.998436	-0.194519	0.86382	0.457488	0.68933	-0.29648	0.740626
gene:Solyc01g010150.3	0.383832	0.604455	-0.718699	0.382674	-0.699676	0.722349	-0.14579	0.932091	0.12269	0.960728	0.0477524	0.999767	0.870119	0.834521	-0.503437	0.684006	0.311841	0.855997	-0.0458064	0.987748
gene:Solyc01g010180.3	0.374847	0.570358	-0.341653	0.746788	0.00580553	0.999583	0.184108	0.887738	-0.161831	0.942838	-0.517305	0.968428	-0.684942	0.877364	0.0208575	0.995327	-0.291286	0.855573	-0.454536	0.677664
gene:Solyc01g010210.1	-1.25649	0.336193	0.868994	0.696774	-0.53218	0.928097	-0.180496	0.959772	-0.444717	0.883441	0.335461	0.999767	0.422924	0.998436	0.246288	0.96045	0.0111903	0.996831	0.437974	0.921943
gene:Solyc01g010215.1	0.420076	0.515183	0.117373	0.924534	-0.202679	0.950298	0.169186	0.887154	0.286503	0.841248	-0.183023	0.999767	0.30616	0.998436	0.408872	0.669277	0.156335	0.920004	0.396021	0.646009
gene:Solyc01g010230.2	-0.184416	0.811398	0.0688843	0.960721	-0.321347	0.888175	-0.178765	0.886054	0.247704	0.843895	0.337276	0.999767	0.906327	0.391669	0.115386	0.950793	0.446853	0.742328	0.741004	0.195576
gene:Solyc01g010250.4	0.766525	0.467483	-0.553328	0.77613	0.485132	0.936984	-0.389904	0.865402	0.939259	0.6761	-0.00631222	0.999767	0.447815	0.998436	1.10036	0.579692	-1.55359	0.622549	-0.063327	0.988604
gene:Solyc01g010260.3	-0.738498	0.612286	-0.595132	0.821584	-1.24494	0.636606	-0.756119	0.729224	-0.509119	0.862988	-0.538965	0.999767	0.19686	0.998436	-1.12785	0.622757	0.836376	0.788463	0.464644	0.913909
gene:Solyc01g010270.3	-0.17022	0.756413	-0.562518	0.304564	-0.195036	0.924411	0.251247	0.732911	-0.206348	0.84327	-0.0843833	0.999767	-0.0956948	0.998436	0.256417	0.791386	0.00597536	0.996831	0.0111448	0.99609
gene:Solyc01g010290.4	0.250902	0.508458	-0.33798	0.53525	0.0637858	0.985583	0.316848	0.571276	0.00489909	0.997438	-0.0230748	0.999767	-0.0819616	0.998436	0.114049	0.923012	0.0282025	0.983295	-0.174597	0.850101
gene:Solyc01g010310.4	-0.29623	0.682639	0.325823	0.739807	0.172058	0.957267	0.218532	0.854426	0.544915	0.59818	-0.138595	0.999767	0.234262	0.998436	0.140942	0.941294	-0.0332927	0.987438	-0.110883	0.962623
gene:Solyc01g010315.2	-0.414721	0.805615	-0.124162	0.969008	-0.409301	0.950541	-0.714222	0.759989	-0.471106	0.881216	0.308103	0.999767	0.246298	0.998436	0.180104	0.972664	0.433243	0.901427	1.32757	0.504954
gene:Solyc01g010365.1	0.0377331	0.976675	0.089758	0.956942	0.129493	0.987358	0.495646	0.723219	-0.149716	0.955901	0.295349	0.999767	0.0161408	0.998436	0.167068	0.963772	-0.21861	0.939399	-0.547188	0.716325
gene:Solyc01g010370.3	0.210832	0.670173	-0.0426629	0.964607	-0.0983876	0.974007	0.127296	0.900451	-0.0593681	0.96845	-0.258215	0.999767	-0.219196	0.998436	0.254663	0.811099	-0.179748	0.888454	-0.0523817	0.979601
gene:Solyc01g010390.3	-0.020671	0.981484	-0.362425	0.6552	-0.41089	0.847911	-0.22599	0.834427	0.0822155	0.966881	0.117354	0.999767	0.61046	0.906022	-0.198579	0.888141	0.00106327	0.998698	0.0284747	0.989506
gene:Solyc01g010430.4	-0.359313	0.776079	-0.0150663	0.995175	0.013423	0.999583	0.533961	0.780992	-1.0834	0.531838	0.434476	0.999767	-0.662344	0.998436	0.183073	0.961164	0.904835	0.737024	0.553947	0.804709
gene:Solyc01g010440.5	-0.221812	0.721105	0.491754	0.465888	0.0965315	0.98113	0.310407	0.729833	-0.110226	0.949354	-0.0333369	0.999767	-0.240094	0.998436	0.283684	0.809919	0.149155	0.922307	0.122432	0.94846
gene:Solyc01g010470.2	0.313432	0.598612	0.11756	0.924402	-0.196601	0.948647	0.154848	0.900451	-0.152207	0.931219	-0.0357121	0.999767	0.00868128	0.998436	0.43992	0.702423	-0.516948	0.740106	-0.231877	0.865024
gene:Solyc01g010480.3	0.0624175	0.976345	0.266654	0.947473	-0.216303	0.988714	0.138829	0.9754	-0.683469	0.838178	0.577834	0.999767	0.110668	0.998436	-0.317584	0.955279	1.3684	0.717955	0.911984	0.796274
gene:Solyc01g010510.4	-1.01984	0.524002	1.13373	0.679262	0.0679978	0.996795	1.17839	0.640298	-1.13567	0.69145	-0.125504	0.999767	-1.32917	0.927659	-0.913834	0.8037	1.18973	0.767364	-0.902486	0.808775
gene:Solyc01g010520.3	-0.246373	0.530042	-0.110432	0.8848	-0.259107	0.814919	0.247268	0.653169	-0.326173	0.628266	-0.040847	0.999767	-0.107913	0.998436	-0.0475301	0.972857	0.0849763	0.930001	-0.209822	0.791028
gene:Solyc01g010540.3	0.208954	0.520701	0.227191	0.644191	0.439436	0.242802	-0.113667	0.853038	0.152783	0.801012	0.117348	0.999767	-0.169305	0.998436	0.402739	0.285956	-0.194584	0.787408	0.321822	0.445989
gene:Solyc01g010570.5	-0.54193	0.175863	0.428452	0.475154	0.0443643	0.9918	0.486796	0.455298	-0.50343	0.535289	0.142874	0.999767	-0.40492	0.957097	0.0813234	0.962751	0.255035	0.847382	-0.150438	0.903825
gene:Solyc01g010580.3	0.167508	0.588373	0.177232	0.718478	0.395866	0.26764	-0.0514006	0.943724	0.136379	0.810038	0.0887259	0.999767	-0.170762	0.998436	0.294964	0.483235	-0.111547	0.873883	0.234818	0.633956
gene:Solyc01g010590.2	0.116017	0.827373	-0.103568	0.913265	-0.138615	0.950655	-0.0508552	0.96713	0.520037	0.397068	-0.0623983	0.999767	0.596254	0.520208	0.125053	0.923179	-0.158938	0.886515	0.0169703	0.992369
gene:Solyc01g010600.4	0.915615	0.324758	0.285851	0.90101	-0.122258	0.991639	-0.211163	0.916104	1.39024	0.206598	-0.332013	0.999767	1.18048	0.655517	0.0877498	0.97892	0.0424872	0.99093	0.3414	0.868051
gene:Solyc01g010640.3	-0.164063	0.805886	-0.433052	0.504606	-0.211229	0.943777	-0.0263067	0.980277	-0.519761	0.616156	0.0920508	0.999767	-0.216481	0.998436	0.359597	0.696563	-0.28793	0.812152	0.0979741	0.956713
gene:Solyc01g010650.3	0.165982	0.729895	0.0235202	0.979403	0.0730437	0.985237	-0.334975	0.595096	0.153421	0.891303	-0.133196	0.999767	-0.0528186	0.998436	0.220482	0.81461	-0.234797	0.824006	0.32066	0.65567
gene:Solyc01g010660.3	0.164273	0.797148	-0.185079	0.866024	0.142918	0.962774	0.0197331	0.986672	0.20286	0.87638	0.204085	0.999767	0.264027	0.998436	0.41947	0.67606	-0.340791	0.811604	0.058946	0.980206
gene:Solyc01g010700.3	0.048673	0.955978	-0.183493	0.857257	0.0682518	0.991772	-0.382998	0.64563	0.030518	0.991318	0.10115	0.999767	0.0634163	0.998436	0.369066	0.748859	-0.497396	0.737024	0.254668	0.833051
gene:Solyc01g010710.5	0.626797	0.277668	-0.302698	0.78782	0.17758	0.961238	-0.120916	0.942982	0.294573	0.904338	-1.12903	0.345106	-1.01203	0.656045	-0.185012	0.944288	-0.769084	0.681292	-0.83318	0.312086
gene:Solyc01g010750.4	-0.267914	0.331858	-0.0554318	0.932641	0.187336	0.814919	-0.415379	0.148301	0.0752732	0.913879	0.46332	0.141423	0.351257	0.582802	-0.00407151	0.996997	-0.132442	0.844629	0.278865	0.48348
gene:Solyc01g160310.1	-0.778047	0.565779	0.101599	0.973663	0.464022	0.94083	0.191882	0.952562	-0.317336	0.92117	0.299122	0.999767	-0.482236	0.998436	-1.21512	0.53897	0.694953	0.816474	-0.712051	0.805307
gene:Solyc01g010760.3	-0.207896	0.662486	-0.276952	0.684516	-0.425888	0.584554	-0.376344	0.513566	-0.0693924	0.957961	-0.234681	0.999767	0.121814	0.998436	0.0862196	0.954571	-0.359234	0.706894	0.10333	0.947296
gene:Solyc01g010770.4	-0.585696	0.69059	-0.214469	0.945512	0.135589	0.991772	-0.0720668	0.980133	-0.74128	0.757845	0.978475	0.949996	0.101606	0.998436	-0.418163	0.907679	-0.850771	0.779798	-1.19687	0.546455
gene:Solyc01g010780.4	0.125831	0.740021	-0.36106	0.370914	-0.101248	0.950174	0.00282213	0.997441	0.100913	0.898758	0.141359	0.999767	0.343521	0.756321	-0.0883298	0.929555	0.120136	0.880012	0.0289841	0.983406
gene:Solyc01g010820.3	-0.269045	0.601135	-0.0143929	0.989375	0.246312	0.888175	-0.559984	0.303448	-0.153965	0.908272	0.0633147	0.999767	-0.336962	0.988778	-0.287303	0.762427	-0.00901133	0.996831	0.263669	0.803069
gene:Solyc01g010830.4	0.169312	0.762	-0.00689348	0.995175	-0.00397821	0.999583	0.263966	0.743095	0.14526	0.914064	-0.407461	0.935845	-0.258223	0.998436	0.207492	0.860236	0.0581843	0.967489	0.00170945	0.9986
gene:Solyc01g010860.3	-0.104495	0.898267	0.305462	0.767701	0.404538	0.832458	-0.161468	0.91279	-0.619364	0.650731	0.334833	0.999767	-0.689068	0.89497	-0.221846	0.894385	0.00182121	0.998649	-0.058556	0.98295
gene:Solyc01g010870.3	-0.196698	0.522969	0.0528189	0.935316	-0.165565	0.860332	-0.366462	0.275797	-0.00447496	0.996582	0.0750094	0.999767	0.236099	0.94241	-0.0171654	0.988717	0.0253764	0.977605	0.374673	0.24738
gene:Solyc01g010880.3	-0.169089	0.810016	-0.655519	0.407165	-0.243649	0.939526	0.191144	0.886542	-0.123196	0.955135	-0.202438	0.999767	-0.0819855	0.998436	0.176981	0.926067	-0.125147	0.94958	-0.13931	0.942826
gene:Solyc01g010910.2	0.912848	0.587139	-0.4169	0.898248	1.0986	0.796251	2.56209	0.0474195	1.07254	0.714148	-1.73298	0.649357	-1.75904	0.700943	1.43481	0.540748	0.196236	0.965193	-0.931043	0.711647
gene:Solyc01g010920.2	0.414407	0.547164	-0.111123	0.942533	-0.179606	0.962774	-0.352912	0.766322	0.480703	0.746356	-0.535007	0.959976	0.125302	0.998436	0.276887	0.881694	-0.544591	0.771525	0.0852084	0.975735
gene:Solyc01g010930.5	-1.63971	0.218285	0.00569742	0.998069	-1.02877	0.787716	-0.0897299	0.979507	0.240266	0.949236	0.134759	0.999767	1.40379	0.817087	-0.887982	0.73901	0.578908	0.868619	-0.219344	0.965206
gene:Solyc01g010940.3	0.142098	0.795552	0.183143	0.825643	0.453069	0.607156	0.0498257	0.967333	0.465211	0.579674	-0.497992	0.819261	-0.48585	0.762581	0.503081	0.420376	-0.514539	0.634589	-0.0612836	0.973623
gene:Solyc01g010950.3	-0.324248	0.515183	0.00175066	0.998069	-0.0414274	0.992825	0.234086	0.785577	-0.436183	0.656975	0.340017	0.979312	-0.0547386	0.998436	0.0797121	0.966824	0.0807182	0.957438	-0.073656	0.967336
gene:Solyc01g010960.3	-0.233282	0.884359	-0.705008	0.739352	0.159425	0.98888	0.277222	0.921648	0.238488	0.945181	0.343979	0.999767	0.423041	0.998436	0.0150734	0.997895	0.361899	0.906546	0.0997509	0.984697
gene:Solyc01g010970.3	0.259609	0.807953	-0.236936	0.910595	0.613135	0.832458	-0.0844454	0.976149	-0.145099	0.958509	1.07921	0.517295	0.320978	0.998436	0.47274	0.810199	0.509795	0.844629	1.06698	0.260151
gene:Solyc01g010990.3	0.104928	0.903801	-0.210221	0.864981	-0.468517	0.814889	0.0970553	0.957266	-1.14113	0.311398	-0.302039	0.999767	-0.974657	0.742083	0.185646	0.918799	0.0539401	0.981623	0.142531	0.944728
gene:Solyc01g011000.3	0.0717348	0.907347	0.267667	0.732142	0.36464	0.732397	-0.212308	0.790504	0.374939	0.612341	-0.123673	0.999767	-0.113375	0.998436	0.450642	0.503081	-0.176061	0.873883	0.486889	0.397893
gene:Solyc01g011020.2	-1.87312	0.331264	0.825101	0.836827	-1.01778	0.863739	-0.416305	0.930569	-0.246199	0.966644	-0.122944	0.999767	0.648634	0.998436	-0.475547	0.937588	1.14173	0.81003	1.08249	0.805307
gene:Solyc01g011030.3	0.0425769	0.955276	-0.200849	0.832637	-0.590315	0.623727	0.23331	0.834427	-0.0814431	0.963517	-0.0859389	0.999767	0.422933	0.988778	0.193793	0.885912	0.207029	0.893287	0.167511	0.908885
gene:Solyc01g011040.3	-0.0303238	0.965428	-0.332929	0.6588	-0.0881229	0.979898	-0.217835	0.804992	0.355908	0.698514	-0.347679	0.980039	0.0963518	0.998436	0.0933181	0.958597	-0.189413	0.873883	0.12174	0.944432
gene:Solyc01g011090.4	-0.456307	0.857459	0.298015	0.943571	-0.641709	0.94103	0.947614	0.824293	-0.835878	0.841248	-0.234284	0.999767	-0.428454	0.998436	-0.748924	0.884894	1.97457	0.706894	0.278033	0.974697
gene:Solyc01g011100.2	-0.409431	0.325781	0.323666	0.638088	-0.159973	0.937025	0.111764	0.917045	-0.0247516	0.985296	-0.0952846	0.999767	0.0399372	0.998436	-0.0767641	0.963772	0.287724	0.796333	0.0991955	0.952814
gene:Solyc01g011105.1	-0.282486	0.793246	-0.318379	0.879456	0.67416	0.838546	0.33859	0.878011	-0.541493	0.83373	0.447695	0.999767	-0.767958	0.997111	-0.371129	0.906608	-0.221925	0.94958	-0.931645	0.478317
gene:Solyc01g011200.3	0.0276101	0.989158	-1.17514	0.52597	-1.08695	0.760212	-0.53515	0.854426	-0.221811	0.963088	-1.00082	0.959976	-0.135679	0.998436	0.950817	0.734695	-1.14234	0.748013	0.343631	0.94419
gene:Solyc01g011220.3	-0.289113	0.87695	-0.361192	0.913027	-0.342809	0.963921	-0.239248	0.948145	0.431705	0.902767	-0.321287	0.999767	0.453226	0.998436	-0.0198766	0.997248	0.517546	0.884709	0.736918	0.831952
gene:Solyc01g011230.3	-1.13954	0.388198	0.11632	0.970197	0.28789	0.971128	0.468776	0.860426	0.191805	0.962475	-0.315803	0.999767	-0.411888	0.998436	-0.0276374	0.996271	0.605059	0.849993	0.108647	0.984403
gene:Solyc01g011277.1	-0.0716257	0.96663	0.144945	0.959754	0.0279687	0.997393	0.193527	0.949145	0.715004	0.744884	0.0636406	0.999767	0.750676	0.995756	-0.108953	0.983255	0.407454	0.888454	0.104974	0.983505
gene:Solyc01g011340.3	0.0382954	0.927942	-0.0822529	0.900201	-0.00118795	0.999583	0.209949	0.657818	0.0895171	0.908272	0.0158231	0.999767	0.106528	0.998436	0.168173	0.802107	0.00342731	0.996831	-0.038349	0.979196
gene:Solyc01g011350.3	0.0320386	0.936124	-0.0786771	0.892294	-0.134755	0.906976	0.0771216	0.901458	0.0119974	0.991952	-0.0728184	0.999767	0.0739336	0.998436	-0.228069	0.63761	0.389516	0.572969	0.0843256	0.932009
gene:Solyc01g011430.4	0.607796	0.688929	-1.2883	0.54747	-0.351647	0.963352	-1.0271	0.639728	-0.396058	0.914064	0.137819	0.999767	0.0934078	0.998436	-0.120849	0.985266	-1.45383	0.659226	-0.547573	0.896915
gene:Solyc01g011465.1	0.307625	0.860041	-0.654046	0.799066	-0.287683	0.9729	-0.93754	0.645657	-0.39246	0.908272	-1.05304	0.933743	-1.15782	0.902641	-0.960495	0.710472	-1.03427	0.744285	-1.05722	0.657212
gene:Solyc01g011510.4	0.470857	0.415734	-0.324094	0.723531	-0.440192	0.799492	-0.192694	0.868419	-0.0863899	0.970124	-1.07135	0.204898	-0.717545	0.839545	-0.563513	0.643356	-0.717745	0.634589	-1.08856	0.0431893
gene:Solyc01g012700.4	-0.186001	0.915372	-0.25865	0.929789	-0.592068	0.897512	-0.0669605	0.98105	0.161188	0.966644	-0.556396	0.999767	0.19686	0.998436	-0.720218	0.786133	0.210762	0.952622	-0.442495	0.908238
gene:Solyc01g012760.1	-0.284405	0.874629	-1.20408	0.59866	-0.448427	0.950541	-0.207329	0.958448	-0.18415	0.96845	-1.899	0.413759	-1.63472	0.762581	-0.836606	0.809919	-0.953	0.792973	-1.58228	0.438588
gene:Solyc01g013883.2	0.11208	0.964066	-1.07393	0.712379	-0.284983	0.985237	-1.0632	0.705994	-0.541956	0.90078	0.716927	0.999767	0.459953	0.998436	-0.159428	0.98387	-1.04149	0.804672	-0.137713	0.985025
gene:Solyc01g013890.3	0.906549	0.544129	-1.06649	0.647658	-0.0414052	0.997393	0.286959	0.936969	0.501403	0.911262	-0.850647	0.999767	-0.307839	0.998436	-0.240991	0.970881	-0.70523	0.866562	-1.23318	0.637264
gene:Solyc01g014100.3	-1.43989	0.379423	-0.981791	0.752048	-0.868725	0.881709	-0.911274	0.734771	-0.839973	0.801363	0.489467	0.999767	0.51822	0.998436	0.918194	0.795709	-1.44113	0.707508	0.38834	0.94846
gene:Solyc01g014105.1	-0.176642	0.888746	-0.66428	0.580428	0.632255	0.852315	0.251153	0.890227	-0.198294	0.947706	1.04088	0.774234	0.210327	0.998436	0.487402	0.734695	0.350252	0.873883	0.586501	0.587245
gene:Solyc01g160380.1	0.32742	0.396271	-0.290972	0.630934	-0.094125	0.962464	0.0326602	0.9754	0.396997	0.467059	-0.146755	0.999767	0.344367	0.880637	0.223431	0.784556	-0.183063	0.845167	0.00770822	0.996358
gene:Solyc01g014220.3	-0.945424	0.560594	0.353985	0.919034	-0.663047	0.911781	0.327828	0.928282	-1.62072	0.447761	0.371944	0.999767	-0.585733	0.998436	0.564867	0.883641	0.118182	0.980729	0.355222	0.949815
gene:Solyc01g014270.3	0.981283	0.188276	-0.0752472	0.965164	0.492526	0.838546	0.313249	0.8216	0.859413	0.509137	-0.314491	0.999767	0.0523964	0.998436	0.644125	0.620776	-0.394339	0.832299	-0.0634625	0.983505
gene:Solyc01g014275.1	-1.01274	0.517476	0.478439	0.845796	-0.405344	0.956848	-0.176261	0.963628	-1.04452	0.777203	-0.52405	0.999767	-1.16322	0.998436	-0.963898	0.785968	-0.163698	0.968005	-0.951335	0.793023
gene:Solyc01g014315.1	0.577344	0.745833	-1.47342	0.404913	-1.05964	0.794196	0.240371	0.940408	-1.83089	0.347955	-0.115654	0.999767	-0.886897	0.998436	-0.109986	0.984114	0.442213	0.899105	0.0918554	0.985025
gene:Solyc01g014320.4	-0.00234241	0.999258	-0.579724	0.727453	-1.60815	0.488834	0.505601	0.74406	0.165105	0.96845	-0.713221	0.999767	1.06003	0.976896	-0.0235888	0.996265	-0.171015	0.955047	-0.700205	0.630296
gene:Solyc01g014373.1	-0.89156	0.458389	-0.263861	0.85518	-0.776987	0.814445	0.774521	0.542152	-0.835993	0.671025	0.62203	0.999767	0.563023	0.998436	0.583074	0.691431	0.516988	0.829435	0.325541	0.839112
gene:Solyc01g014470.1	0.469372	0.794794	-0.685311	0.810978	0.537424	0.94238	0.37901	0.909407	0.812165	0.768549	0.8956	0.999767	1.17034	0.94241	-0.219139	0.96898	0.157243	0.970736	-0.440906	0.932614
gene:Solyc01g014480.3	-0.073017	0.899882	0.00772741	0.993994	-0.033116	0.993343	-0.030851	0.978343	-0.22794	0.821632	-0.13924	0.999767	-0.334064	0.980707	-0.317402	0.661714	0.356845	0.727953	0.0702946	0.964778
gene:Solyc01g014490.4	0.445693	0.217106	-0.240024	0.688424	-0.278102	0.796251	0.102731	0.900777	0.205769	0.789088	-0.250273	0.999382	0.233597	0.998436	-0.213087	0.795203	0.141078	0.881808	-0.174739	0.85868
gene:Solyc01g014560.4	-0.288541	0.865175	-1.53866	0.395085	-1.44348	0.508005	0.445411	0.874991	-0.343556	0.921576	-1.93603	0.239598	-0.836105	0.997111	0.192525	0.970541	-0.178225	0.960867	-0.431111	0.926796
gene:Solyc01g014620.1	-0.212039	0.898343	-0.254075	0.92449	-1.18865	0.611054	-0.575458	0.815812	-1.4692	0.400108	-0.246241	0.999767	-0.526793	0.998436	-1.15792	0.581499	0.691244	0.824006	0.108781	0.984152
gene:Solyc01g014730.2	0.356679	0.811839	-0.748583	0.723531	0.189356	0.985949	-0.683446	0.731734	0.161188	0.966644	-0.402328	0.999767	-0.430496	0.998436	-0.66649	0.801818	0.117454	0.97498	0.13441	0.981039
gene:Solyc01g014740.1	-0.954141	0.459072	0.527005	0.836715	-0.386626	0.950174	-0.133607	0.969792	0.387577	0.898758	-0.350954	0.999767	0.423248	0.998436	-1.1349	0.579692	0.996198	0.738988	-0.00509652	0.998464
gene:Solyc01g014840.3	-0.122735	0.9637	0.626926	0.880454	-0.136892	0.993378	0.129004	0.979192	0.536985	0.909153	0.145401	0.999767	0.819278	0.998436	0.484629	0.933204	0.253131	0.960828	0.608755	0.918312
gene:Solyc01g014850.4	0.0570675	0.948782	-0.124137	0.927052	-0.0394935	0.994572	-0.416265	0.669145	-0.323162	0.808551	-0.0254717	0.999767	-0.30914	0.998436	0.344426	0.806987	-0.372404	0.81003	0.388287	0.768586
gene:Solyc01g015000.3	-0.13552	0.877041	-0.126444	0.925414	-0.164324	0.973321	0.148387	0.922454	0.545812	0.646576	0.0380883	0.999767	0.748224	0.796116	-0.219959	0.906608	0.0178704	0.996831	-0.350476	0.79962
gene:Solyc01g015020.4	-0.394926	0.380724	0.0981542	0.917704	-0.0647246	0.987358	-0.0856818	0.937521	-0.490075	0.447152	0.245332	0.999767	-0.180019	0.998436	-0.30999	0.715133	0.244308	0.816793	0.0199991	0.991329
gene:Solyc01g150118.1	-0.509347	0.809	0.715993	0.838004	-0.0550597	0.997045	1.26466	0.621876	-0.232268	0.965929	0.274516	0.999767	0.0973079	0.998436	0.0591374	0.994975	1.3766	0.738077	0.171071	0.981792
gene:Solyc01g016370.3	-0.1477	0.936242	-0.24559	0.937635	0.651928	0.889306	-1.44624	0.373917	-0.300013	0.935253	0.138185	0.999767	-0.813756	0.997111	-0.342447	0.934121	-0.967167	0.756996	0.136623	0.982111
gene:Solyc01g016380.4	0.46406	0.765119	-0.470858	0.865489	0.147163	0.991561	-0.259846	0.93564	-0.0336527	0.993593	-0.0231532	0.999767	-0.203969	0.998436	-0.23758	0.961016	0.54443	0.864516	0.566695	0.870663
gene:Solyc01g016390.4	-0.95727	0.555638	1.44822	0.506702	0.99543	0.822264	-0.19742	0.962724	0.391738	0.918017	0.464521	0.999767	-0.139171	0.998436	-1.0416	0.720121	0.237351	0.95551	-0.606827	0.888455
gene:Solyc01g016414.1	-0.00767849	0.997664	-0.515293	0.882586	-0.186313	0.990336	-0.125504	0.976599	-0.688477	0.838178	-0.11585	0.999767	-0.618014	0.998436	0.00206475	0.999742	-0.0274893	0.996831	0.100079	0.988604
gene:Solyc01g016460.4	-0.86063	0.735926	0.134844	0.978798	-0.40613	0.977523	-0.850025	0.839523	-0.731252	0.88557	-0.123765	0.999767	-0.448887	0.998436	-0.798634	0.884894	0.121657	0.987425	0.173049	0.985025
gene:Solyc01g016470.3	0.562411	0.382495	0.186642	0.895203	0.442026	0.802948	0.1153	0.943711	0.587464	0.559666	-0.227351	0.999767	-0.0819131	0.998436	0.915847	0.219752	-0.213412	0.89264	0.587136	0.558576
gene:Solyc01g016520.1	-1.30415	0.47355	0.79684	0.817582	0.192635	0.991772	0.81058	0.801078	-0.832745	0.812314	0.783149	0.999767	-0.24223	0.998436	-0.878612	0.827791	1.33108	0.748013	-0.358113	0.958893
gene:Solyc01g017085.2	-1.31479	0.454096	0.295987	0.937564	-0.0483195	0.997045	0.475495	0.888874	-0.0644717	0.992699	-0.621427	0.999767	-0.637579	0.998436	0.0357476	0.996265	-0.0670843	0.993721	-0.506832	0.921385
gene:Solyc01g017090.2	-2.43467	0.0681733	-0.00915688	0.997798	-1.01146	0.819777	0.0450665	0.989747	-0.84763	0.785247	-1.00785	0.98379	-0.844021	0.998436	-0.324789	0.953458	0.747	0.848467	0.377145	0.94846
gene:Solyc01g017140.1	-1.1077	0.495485	0.783314	0.790903	-0.601551	0.934965	-0.281954	0.943169	0.449387	0.908272	-0.851989	0.999767	0.19895	0.998436	-0.231537	0.968546	0.0318175	0.996831	0.082234	0.989506
gene:Solyc01g017220.2	-0.393106	0.819449	0.885354	0.600241	-0.363627	0.958061	0.190166	0.954894	-0.398327	0.917172	-0.12018	0.999767	-0.15488	0.998436	-0.216311	0.962143	0.400274	0.912282	-0.00620344	0.997823
gene:Solyc01g017230.2	-0.79095	0.639349	0.569913	0.860576	-0.515234	0.943879	-0.633526	0.828761	-1.09533	0.679643	0.171365	0.999767	-0.408733	0.998436	-0.221671	0.969865	-0.292118	0.945124	0.119737	0.985025
gene:Solyc01g017330.3	-0.477803	0.775936	0.499209	0.866037	0.0392047	0.997045	0.0629242	0.983111	-0.537538	0.861261	0.442192	0.999767	-0.13455	0.998436	0.407683	0.919923	0.300507	0.936752	0.645266	0.858278
gene:Solyc01g017510.1	-0.915418	0.508915	0.272936	0.929789	0.58513	0.911315	-0.502834	0.846185	-0.188144	0.963192	0.412972	0.999767	-0.360301	0.998436	-0.420821	0.910029	0.0112374	0.996831	0.0932507	0.987183
gene:Solyc01g017600.4	-1.48053	0.500523	-1.75174	0.426833	-0.925255	0.884315	-1.92835	0.469649	-1.23766	0.758989	-0.551174	0.999767	-0.863582	0.998436	-1.26968	0.764112	-0.407946	0.93835	0.25073	0.98022
gene:Solyc01g017720.2	-0.0841362	0.955104	-0.430719	0.839583	0.105199	0.991772	0.435792	0.846683	0.90885	0.694015	-1.34088	0.566789	-0.537225	0.998436	0.0934262	0.985266	-0.219796	0.951229	-0.562162	0.812241
gene:Solyc01g017740.3	-2.66905	0.127939	0.352474	0.934551	-0.239087	0.98888	-0.421196	0.933013	-2.7496	0.222785	0.623347	0.999767	-1.88717	0.889112	0.170202	0.983029	0.796354	0.876383	1.38775	0.657186
gene:Solyc01g017825.1	-0.0957424	0.957255	0.198714	0.94655	-0.654534	0.8614	0.0473405	0.985811	0.133974	0.96903	-0.59346	0.999767	0.195048	0.998436	0.132323	0.977108	0.57721	0.844629	0.662193	0.808775
gene:Solyc01g017860.3	0.256662	0.857455	-0.962887	0.592349	-0.7153	0.841648	0.24135	0.933029	0.908264	0.710561	-1.3739	0.589775	0.249668	0.998436	0.749065	0.733828	-0.166655	0.962741	0.34106	0.907858
gene:Solyc01g018010.2	1.46048	0.21391	-0.458755	0.869223	0.560159	0.911496	-0.416167	0.880843	0.728732	0.780756	-0.817787	0.999767	-0.649213	0.998436	-0.202917	0.966954	-0.199797	0.957879	0.0134535	0.997031
gene:Solyc01g020117.2	-0.573547	0.687128	0.63043	0.791538	0.890891	0.796251	0.115845	0.973118	0.856352	0.699517	-0.0603885	0.999767	-0.0949274	0.998436	-0.361809	0.923012	0.0103025	0.996831	-0.467352	0.89899
gene:Solyc01g020130.3	-0.897322	0.573216	0.166513	0.963324	-0.0665802	0.996795	1.75294	0.312666	-1.75823	0.362544	0.79605	0.999767	-0.895601	0.998436	-0.293504	0.954483	2.30704	0.51576	0.260597	0.963048
gene:Solyc01g020150.4	-0.855094	0.632286	-0.677516	0.838932	0.177352	0.991772	1.22055	0.621876	-1.21689	0.66237	1.4387	0.851781	0.0444528	0.998436	-0.336537	0.952896	1.78315	0.64291	0.226055	0.974697
gene:Solyc01g020170.2	-0.270716	0.899521	0.684578	0.826985	-0.421508	0.957759	-0.095878	0.980091	0.900001	0.757845	-0.14819	0.999767	1.17332	0.95711	-0.916634	0.77692	1.42606	0.690941	0.605307	0.890667
gene:Solyc01g020190.2	-0.903917	0.604455	0.58329	0.8654	-0.526415	0.948647	-0.0523092	0.988147	0.581997	0.877808	-0.211886	0.999767	0.896526	0.998436	-0.353984	0.94777	0.435569	0.920773	0.133894	0.984152
gene:Solyc01g020220.3	0.0493711	0.961478	-0.425351	0.76932	-0.348126	0.928185	1.64678	0.0833697	-0.380004	0.850279	-0.058869	0.999767	-0.0907475	0.998436	-0.244676	0.910029	1.81263	0.360498	-0.0788294	0.981039
gene:Solyc01g020245.1	0.708228	0.663248	-1.78878	0.323946	-0.856056	0.850495	-0.0747019	0.981421	-0.0903478	0.983498	0.621926	0.999767	1.38763	0.862172	0.76185	0.81774	-0.809818	0.818943	0.0267336	0.996358
gene:Solyc01g020290.1	-0.122415	0.935062	-0.00128034	0.999435	0.270888	0.961675	-0.175468	0.949145	0.126308	0.96845	-0.283166	0.999767	-0.427746	0.998436	-0.881657	0.643141	0.283067	0.921785	-0.423121	0.888574
gene:Solyc01g020320.3	0.37184	0.376909	-0.0206387	0.981579	-0.161339	0.943777	0.13443	0.880636	0.108373	0.933429	-0.163301	0.999767	0.106411	0.998436	0.162104	0.882281	-0.134182	0.908394	-0.106508	0.939875
gene:Solyc01g020340.2	-1.2579	0.406777	-0.270823	0.941267	-1.06266	0.796251	0.513317	0.872897	0.600698	0.858878	-0.887812	0.999767	0.775546	0.998436	-0.315543	0.952896	1.38475	0.70068	0.555893	0.901594
gene:Solyc01g020343.1	-0.783748	0.596895	-0.838727	0.723786	0.257168	0.977523	0.387697	0.896977	0.462283	0.882305	-0.0302022	0.999767	0.174913	0.998436	-1.27984	0.55997	1.37103	0.655419	-0.296511	0.954259
gene:Solyc01g020347.1	-0.453073	0.784737	0.778674	0.755823	-0.309661	0.969767	0.473029	0.868419	0.0309498	0.994225	0.206086	0.999767	0.546697	0.998436	-0.21274	0.967606	0.84886	0.794058	0.163091	0.98022
gene:Solyc01g020357.1	-0.677155	0.711772	-0.361295	0.923672	0.405495	0.966631	-0.498416	0.887563	-0.068793	0.991952	0.40903	0.999767	-0.0652576	0.998436	1.0107	0.772396	-1.24054	0.765604	0.268578	0.965023
gene:Solyc01g150126.1	0.253395	0.895144	-0.802583	0.757514	-0.275807	0.976881	-0.31701	0.924007	0.0210862	0.996582	-0.554121	0.999767	-0.257228	0.998436	-0.242552	0.963082	0.304439	0.937569	0.378897	0.941431
gene:Solyc01g020440.3	-0.135759	0.799952	0.00160494	0.998286	0.129586	0.954025	-0.0798173	0.943711	0.0538981	0.968186	0.0586125	0.999767	-0.0170756	0.998436	0.161645	0.885912	0.00155078	0.998631	0.243013	0.809551
gene:Solyc01g020460.3	-1.00754	0.519012	0.695492	0.811644	-0.112102	0.992921	-1.09891	0.624112	-0.862256	0.755422	0.825717	0.999767	0.0755633	0.998436	0.195525	0.972664	0.190546	0.961963	1.48498	0.480076
gene:Solyc01g020500.2	-0.89144	0.572261	-1.23048	0.594536	-0.379302	0.961238	-0.938197	0.683392	-0.450068	0.908272	-0.584106	0.999767	-0.654872	0.998436	-0.160931	0.97892	-0.85636	0.812152	-0.0790942	0.989506
gene:Solyc01g020520.4	-0.308763	0.664032	0.403059	0.680435	0.604312	0.644629	-0.407897	0.711943	0.528011	0.660959	0.0119489	0.999767	-0.0643527	0.998436	-0.0370672	0.99071	-0.338571	0.851981	0.0322584	0.989547
gene:Solyc01g020526.2	-0.554239	0.715826	-0.570892	0.836715	-0.331046	0.964034	0.257686	0.943724	-0.503992	0.876464	0.276498	0.999767	0.103553	0.998436	0.356204	0.934437	0.101949	0.983295	0.200468	0.96994
gene:Solyc01g021600.5	-0.241903	0.895144	0.479068	0.867617	1.26947	0.630079	-0.173376	0.962752	-0.0046582	0.999207	0.284416	0.999767	-0.989712	0.957778	1.2222	0.570426	-0.18509	0.959489	1.21048	0.567386
gene:Solyc01g021640.3	0.143023	0.854177	-0.0578388	0.965869	0.0141083	0.997954	0.122891	0.940188	0.419797	0.735589	-0.203776	0.999767	0.201913	0.998436	-0.0520789	0.984814	0.151562	0.937341	-0.0234076	0.992369
gene:Solyc01g021680.1	-0.481428	0.743772	-0.704559	0.758011	-0.742998	0.840834	-0.213639	0.946858	0.582081	0.816395	-0.506147	0.999767	0.818932	0.98725	-0.803768	0.747823	0.591889	0.845296	0.0017601	0.999394
gene:Solyc01g021720.1	0.0861568	0.966368	-0.0182961	0.995634	0.584392	0.924431	-0.558414	0.839188	-0.12259	0.974839	0.728729	0.999767	0.0217467	0.998436	0.325291	0.941765	0.694508	0.839796	1.57821	0.369552
gene:Solyc01g022740.3	-0.222363	0.790261	-0.739633	0.419316	0.0554145	0.993848	-0.0613928	0.9754	-0.332197	0.868788	0.0200976	0.999767	-0.367514	0.998436	0.509485	0.726196	-0.465361	0.816293	0.105516	0.965981
gene:Solyc01g022750.3	-0.0238333	0.968759	-0.319932	0.615155	-0.0272415	0.994484	-0.347371	0.551515	0.193175	0.822344	-0.013147	0.999767	0.20727	0.998436	0.429153	0.482552	-0.300061	0.756996	0.476463	0.33856
gene:Solyc01g022785.1	-0.559255	0.805106	1.62679	0.555284	0.853986	0.897617	-0.0862486	0.98282	-0.296357	0.957506	0.830002	0.999767	-0.320341	0.998436	-1.0494	0.789364	0.264697	0.95835	-0.698454	0.895414
gene:Solyc01g033995.1	-0.893085	0.60271	0.246946	0.949118	-0.567662	0.942491	-2.05865	0.237231	0.400635	0.91954	0.117772	0.999767	1.08607	0.976896	-0.0248417	0.99678	-1.13876	0.756996	0.895043	0.805307
gene:Solyc01g034010.2	-0.138797	0.939412	0.142702	0.964267	0.434092	0.944368	-0.30545	0.918289	0.0986715	0.978128	0.983917	0.951039	0.648497	0.998436	-0.125633	0.983029	0.591117	0.85119	0.770935	0.790308
gene:Solyc01g034020.3	0.0408559	0.924548	0.161199	0.774572	0.0749834	0.963921	0.00527488	0.993741	0.144961	0.8182	0.0810643	0.999767	0.151042	0.998436	0.162856	0.811925	-0.012892	0.992477	0.144689	0.8563
gene:Solyc01g034050.1	-1.08134	0.406777	-0.394787	0.891895	-0.613367	0.897512	-0.38564	0.889656	-0.0193489	0.996582	0.0555559	0.999767	0.649574	0.998436	-0.308798	0.938829	0.300507	0.930001	0.377348	0.935277
gene:Solyc01g034080.1	-1.22336	0.357551	-1.58016	0.371847	-0.504514	0.937194	-0.46827	0.865402	0.429754	0.895211	-1.07547	0.924531	-0.141201	0.998436	0.0500247	0.99467	-0.483541	0.885449	0.0347535	0.995971
gene:Solyc01g034150.5	0.0724448	0.899103	0.165869	0.845203	-0.0238659	0.995742	0.0735249	0.948145	0.0923357	0.94111	0.111041	0.999767	0.227243	0.998436	-0.401465	0.595697	0.0433367	0.975472	-0.431653	0.495953
gene:Solyc01g034213.1	-0.683312	0.64721	0.903838	0.68571	0.263602	0.976881	-0.385454	0.896048	0.930617	0.696392	0.0728522	0.999767	0.739867	0.998436	-0.844766	0.759286	0.300889	0.933042	-0.158423	0.98022
gene:Solyc01g038234.1	-0.679168	0.691436	2.06192	0.247243	0.61609	0.923794	-0.133779	0.974634	0.207826	0.964638	-0.362951	0.999767	-0.771215	0.998436	-0.950777	0.754171	0.4069	0.917853	-0.410098	0.939875
gene:Solyc01g038236.1	-0.479752	0.813445	1.16438	0.666093	0.302967	0.977842	-0.711882	0.81933	-0.663323	0.851887	0.501495	0.999767	-0.464794	0.998436	-1.01175	0.767043	0.116225	0.982668	-0.183639	0.981039
gene:Solyc01g038238.1	-0.674172	0.70173	2.22526	0.210969	0.4953	0.946921	-1.16288	0.609472	0.161188	0.970812	-0.473643	0.999767	-0.807755	0.998436	-0.554998	0.886785	-0.593344	0.875478	0.0145376	0.997369
gene:Solyc01g028930.4	0.311605	0.518729	-0.121587	0.89771	-0.15024	0.950174	-0.0972332	0.930093	0.41353	0.604019	-0.251039	0.999767	0.31273	0.989075	0.209297	0.85335	-0.12961	0.917853	0.176921	0.888567
gene:Solyc01g028900.3	-0.221758	0.583219	0.361328	0.474342	-0.0669646	0.979716	-0.179574	0.78063	0.129407	0.884195	-0.146399	0.999767	0.049973	0.998436	0.182885	0.839719	-0.47619	0.579535	-0.11373	0.931419
gene:Solyc01g028870.3	-0.225451	0.578484	0.0258512	0.975455	-0.0106264	0.997178	0.0969434	0.910198	0.00174083	0.998938	0.00457539	0.999767	0.0169426	0.998436	0.124491	0.90346	0.0862884	0.935123	0.113836	0.930969
gene:Solyc01g028860.3	-0.321542	0.277759	0.149105	0.793149	0.0783644	0.960309	-0.116127	0.842714	-0.122924	0.851108	0.0887858	0.999767	-0.112502	0.998436	-0.00797771	0.996265	-0.0171531	0.986936	0.0909964	0.932009
gene:Solyc01g028830.3	-0.173452	0.646052	-0.480793	0.191708	-0.0216667	0.994816	-0.0211177	0.980091	-0.190277	0.789113	0.21631	0.999767	0.0477003	0.998436	0.00739584	0.996265	0.0845695	0.929685	0.113083	0.91703
gene:Solyc01g028810.3	-0.00522331	0.991352	0.338892	0.478123	0.507563	0.185253	-0.193765	0.724169	0.310546	0.557862	-0.0716663	0.999767	-0.268683	0.937321	0.30935	0.573524	-0.301085	0.70068	0.20203	0.789815
gene:Solyc01g028800.3	-0.121298	0.956587	-0.339459	0.921947	-0.5444	0.941587	-0.473607	0.882906	-0.302396	0.942988	-0.0992583	0.999767	0.142745	0.998436	0.105025	0.9865	0.142489	0.975223	0.721122	0.84465
gene:Solyc01g028803.1	-1.63686	0.160257	-1.48556	0.337266	-0.91797	0.787722	0.0315923	0.989621	-0.437416	0.881623	-0.142559	0.999767	0.337994	0.998436	-0.103778	0.980773	0.369193	0.897471	0.233823	0.947091
gene:Solyc01g028807.1	-0.174766	0.882506	-0.302053	0.853693	-0.519384	0.864093	0.447093	0.734771	-1.29011	0.326647	0.714606	0.847258	-0.0561161	0.998436	0.482037	0.710946	0.608099	0.749227	0.643043	0.504233
gene:Solyc01g044270.3	-0.191633	0.62321	-0.226334	0.700501	-0.253762	0.832458	0.0714578	0.942982	-0.155808	0.852579	0.151958	0.999767	0.249912	0.997111	0.0794074	0.955354	-0.0234726	0.987438	-0.0155229	0.992346
gene:Solyc01g044340.3	-0.859082	0.593911	1.0712	0.656909	0.237771	0.985462	0.0352765	0.991303	-0.390892	0.916672	0.301666	0.999767	-0.326997	0.998436	-0.44385	0.918765	0.31729	0.938184	-0.161836	0.981039
gene:Solyc01g044350.4	-0.452727	0.469885	-0.912685	0.245495	-0.568137	0.796251	-1.01038	0.121803	-0.28251	0.873101	0.081607	0.999767	0.367234	0.998436	0.127834	0.963858	-0.953044	0.579535	0.185165	0.939875
gene:Solyc01g044370.3	0.898396	0.479277	-1.1485	0.552829	-0.427386	0.945009	0.857401	0.67342	0.501705	0.86407	-0.479656	0.999767	0.449434	0.998436	0.417293	0.904904	0.227491	0.953353	-0.212617	0.964045
gene:Solyc01g044375.1	-0.911124	0.536919	-0.556841	0.845203	-0.164091	0.990489	-0.0773849	0.980277	0.21727	0.960402	-0.0849614	0.999767	0.2964	0.998436	0.329044	0.940096	0.313401	0.934115	0.71983	0.832325
gene:Solyc01g044420.4	0.497567	0.771221	-0.594426	0.838877	0.707664	0.888175	-0.216318	0.95289	-0.39192	0.912396	0.738693	0.999767	-0.360891	0.998436	-0.545459	0.882281	0.209012	0.957879	-0.120129	0.984152
gene:Solyc01g044490.5	-0.102768	0.782157	-0.0808454	0.900556	0.0780919	0.963318	0.142797	0.7954	0.0821831	0.924273	-0.0375713	0.999767	-0.03348	0.998436	0.295562	0.550598	-0.154946	0.843421	-0.00218131	0.99755
gene:Solyc01g044556.1	1.38169	0.290574	-1.54099	0.362348	-0.975787	0.799492	-0.10824	0.976747	0.217652	0.962475	-0.925467	0.979312	0.267972	0.998436	-0.245105	0.961016	0.323753	0.932649	0.186888	0.973623
gene:Solyc01g044558.1	-1.129	0.413872	-0.54295	0.834559	-1.03824	0.796251	1.14269	0.569453	-0.534268	0.863575	0.174025	0.999767	0.677996	0.998436	-0.198834	0.967278	1.109	0.756996	-0.232525	0.956398
gene:Solyc01g049650.4	-0.385477	0.236321	-0.322316	0.451892	-0.574968	0.154961	-0.071903	0.925862	-0.669962	0.0908027	-0.136624	0.999767	-0.231618	0.998436	-0.109321	0.909198	-0.21868	0.784605	-0.256097	0.667424
gene:Solyc01g049680.3	0.133624	0.796883	0.115092	0.901374	-0.000251102	0.999583	0.205173	0.780228	0.110188	0.918017	0.133004	0.999767	0.243443	0.998436	0.338116	0.657639	-0.169007	0.872743	-0.0360636	0.984152
gene:Solyc01g049690.5	-1.22959	0.409182	0.325642	0.907764	-0.246081	0.981648	1.34778	0.548429	-0.666439	0.845728	-0.0264791	0.999767	-0.446837	0.998436	0.260588	0.961164	0.539354	0.903431	-0.547837	0.870155
gene:Solyc01g049810.4	-0.511979	0.755004	-0.325294	0.923596	-0.535462	0.936046	0.490733	0.870181	-0.325054	0.939666	-1.24753	0.866792	-1.03712	0.98057	0.576195	0.877111	-0.210651	0.959515	-0.125189	0.983406
gene:Solyc01g049820.2	-1.0399	0.445812	-0.192965	0.951855	0.0531587	0.996959	0.847618	0.689426	0.823085	0.73642	-0.243341	0.999767	0.526585	0.998436	0.533365	0.872054	0.497967	0.880012	0.183714	0.97541
gene:Solyc01g049840.1	0.383975	0.8218	0.0667389	0.983213	-0.3038	0.971128	0.190727	0.958751	0.148747	0.969859	-0.151973	0.999767	0.300573	0.998436	-0.201089	0.969778	-0.185777	0.960125	-0.577593	0.878634
gene:Solyc01g049880.3	0.738616	0.651655	-0.051906	0.993933	-0.374057	0.961238	-1.45751	0.621876	0.118014	0.97899	-0.558278	0.999767	-0.0662066	0.998436	-0.411861	0.961016	-1.40168	0.786363	-0.356027	0.964982
gene:Solyc01g049890.3	-0.0820442	0.826184	0.15577	0.775564	0.165028	0.860235	0.132473	0.809985	0.180441	0.744619	0.0497131	0.999767	0.065126	0.998436	0.44443	0.191948	-0.080732	0.917935	0.231225	0.660528
gene:Solyc01g049910.4	0.324442	0.664389	-0.350178	0.778496	0.342599	0.906976	-0.536081	0.682869	-0.0958819	0.96845	0.0512055	0.999767	-0.387276	0.998436	0.449957	0.793674	-0.449534	0.834893	0.536504	0.696856
gene:Solyc01g150131.1	-0.566118	0.73631	-0.312473	0.925609	0.621343	0.91754	2.12713	0.122379	0.86787	0.754752	-0.515548	0.999767	-0.269021	0.998436	0.422128	0.92305	0.496024	0.893287	-1.20898	0.580134
gene:Solyc01g049960.4	0.0451348	0.933673	-0.200678	0.778416	0.0287465	0.993343	0.0155363	0.985333	0.000957445	0.999303	0.150239	0.999767	0.12245	0.998436	0.254887	0.738706	-0.0553162	0.958473	0.184035	0.853293
gene:Solyc01g050010.3	0.861301	0.21391	-0.0306715	0.986167	-0.223289	0.955255	0.29687	0.854426	0.150313	0.953997	-0.209121	0.999767	0.164482	0.998436	0.115635	0.970507	0.0549079	0.985616	-0.126328	0.964788
gene:Solyc01g050040.4	0.72703	0.345331	-0.707263	0.480325	-0.0606594	0.993424	-0.0542755	0.979576	0.700494	0.616727	-0.296907	0.999767	0.464246	0.998436	0.596232	0.743762	-0.750052	0.744285	-0.0995446	0.978101
gene:Solyc01g050045.1	-0.536082	0.776079	-0.663278	0.834889	-0.100504	0.994522	0.463754	0.889656	0.305491	0.946095	-0.622526	0.999767	-0.216531	0.998436	-1.16411	0.688949	1.153	0.754221	-0.474866	0.931419
gene:Solyc01g050070.5	0.612533	0.293877	-0.508815	0.552923	-0.133989	0.976881	-0.0450922	0.978031	0.167082	0.930755	-0.159636	0.999767	0.141435	0.998436	0.281266	0.843088	-0.000901527	0.999128	0.325456	0.796274
gene:Solyc01g050050.1	0.179577	0.929949	-0.903964	0.72354	-0.263119	0.979754	0.324865	0.926159	-0.816792	0.767295	0.417153	0.999767	-0.13652	0.998436	-1.21409	0.644516	0.698722	0.847482	-0.840235	0.805307
gene:Solyc01g056290.2	-0.772038	0.560683	-0.995694	0.604571	1.07158	0.688525	-0.84809	0.664184	0.37849	0.901208	0.648026	0.999767	-0.0450687	0.998436	-0.554998	0.855484	-0.278555	0.932742	0.0145376	0.997031
gene:Solyc01g056320.1	-0.582449	0.720945	-0.666836	0.803095	-0.436121	0.950174	0.19672	0.958604	-0.804912	0.757845	0.00760256	0.999767	-0.361188	0.998436	-0.567015	0.871951	0.556538	0.87353	-0.207197	0.973623
gene:Solyc01g056340.4	-0.268581	0.704896	-0.36746	0.675518	-0.470416	0.814919	-0.281268	0.819103	-0.605682	0.6359	-0.0694513	0.999767	-0.204717	0.998436	0.0533046	0.984814	0.0491146	0.981675	0.383687	0.76535
gene:Solyc01g056520.3	0.156225	0.575662	-0.142042	0.74121	-0.186751	0.795129	-0.00397966	0.994664	0.0290441	0.969478	-0.144622	0.999767	0.0711723	0.998436	0.099826	0.879097	0.0371708	0.95854	0.140976	0.808926
gene:Solyc01g056530.2	-0.622247	0.693909	0.142021	0.96571	-0.179225	0.98888	-0.184137	0.961258	-0.623572	0.825215	0.0817772	0.999767	-0.36257	0.998436	0.0906633	0.987749	-0.383551	0.916007	-0.10875	0.985025
gene:Solyc01g056570.3	-0.477652	0.150918	0.0162719	0.982652	-0.090102	0.961238	0.0377909	0.969836	-0.225859	0.747054	-0.0489263	0.999767	-0.184684	0.998436	-0.00301826	0.998344	0.0314148	0.978281	-0.00939436	0.995287
gene:Solyc01g056580.4	-0.296929	0.888134	-0.385777	0.913027	-0.980769	0.82499	-0.417766	0.89545	-0.815253	0.789285	-0.367316	0.999767	-0.201799	0.998436	0.497612	0.895667	-0.622162	0.868471	0.293216	0.95548
gene:Solyc01g056590.2	-0.57851	0.734495	-0.417817	0.89771	-0.311668	0.973273	-0.619752	0.823132	-0.588599	0.851615	0.14073	0.999767	-0.136201	0.998436	-0.633465	0.858773	0.222721	0.956345	0.209008	0.974433
gene:Solyc01g056600.2	-1.15593	0.51766	-1.21197	0.641974	-0.438372	0.962054	-0.0715745	0.983467	-0.0994721	0.986874	-0.388898	0.999767	-0.0499978	0.998436	-0.187417	0.976026	0.361506	0.938855	0.245664	0.968292
gene:Solyc01g056610.1	-0.633041	0.691651	1.07248	0.625792	-0.309873	0.970271	-0.814661	0.7203	-0.320809	0.933429	-0.696414	0.999767	-0.70735	0.998436	-0.712512	0.819683	0.567803	0.869033	0.669952	0.851468
gene:Solyc01g056620.4	-0.0425477	0.957879	-0.34012	0.726333	-0.34858	0.877217	-0.324689	0.727466	0.00278066	0.999158	-0.35045	0.999767	0.000910041	0.999462	0.124968	0.95479	-0.471768	0.756996	-0.0221111	0.992369
gene:Solyc01g150133.1	-0.253413	0.93238	0.420443	0.935315	-0.771682	0.942491	-0.429278	0.935332	-0.00431444	0.999484	-0.254484	0.999767	0.512884	0.998436	-0.601316	0.927002	0.218461	0.972548	0.0464234	0.996358
gene:Solyc01g056657.1	-0.855956	0.8651	0.605899	0.953767	0.160476	0.996856	-2.31143	0.67518	0.307608	0.978128	0.329035	0.999767	0.476167	0.998436	-0.0335966	0.998206	-1.36602	0.881934	0.911817	0.939699
gene:Solyc01g056690.4	-0.23776	0.602399	0.107059	0.892273	0.182547	0.924431	0.293566	0.599068	-0.00292792	0.998417	-0.131792	0.999767	-0.317267	0.977886	0.325231	0.625516	-0.129186	0.898774	-0.0975208	0.941377
gene:Solyc01g056720.4	0.175123	0.726022	-0.224028	0.766956	-0.142797	0.950541	-0.162723	0.845169	-0.0658043	0.963517	0.0249614	0.999767	0.101954	0.998436	-0.00670914	0.996815	-0.167763	0.880012	-0.0117495	0.994693
gene:Solyc01g056730.3	-0.835827	0.627812	0.0282971	0.99473	-0.539142	0.943777	1.16131	0.607349	-0.814455	0.795338	0.0877193	0.999767	-0.187595	0.998436	-0.226734	0.966824	1.12781	0.770767	-0.260231	0.959814
gene:Solyc01g056750.1	-0.618589	0.650131	0.0373005	0.989454	-1.1683	0.648421	0.266422	0.933782	-0.392009	0.903668	-0.351691	0.999767	0.424603	0.998436	-0.72822	0.786504	1.13805	0.702954	0.143412	0.981039
gene:Solyc01g056760.3	-0.0719266	0.926602	-0.00282685	0.998057	-0.488621	0.823483	0.534812	0.59582	-0.791852	0.502457	0.0440165	0.999767	-0.259215	0.998436	0.264432	0.858929	0.348002	0.849024	0.0776216	0.973157
gene:Solyc01g056770.1	-0.286036	0.896204	-1.15873	0.641974	-0.41344	0.962054	0.942626	0.697859	0.966552	0.741086	0.437639	0.999767	1.81763	0.688682	-0.183106	0.976665	0.185696	0.968015	-0.940036	0.764571
gene:Solyc01g056780.3	-0.201001	0.664389	0.386815	0.499657	0.0963313	0.965251	0.457487	0.338728	0.108481	0.918017	-0.0922705	0.999767	-0.0801207	0.998436	0.566264	0.239523	-0.254581	0.789555	-0.145805	0.905062
gene:Solyc01g056790.3	-0.13478	0.957359	-0.752707	0.806217	-0.576953	0.943777	0.905771	0.741333	-0.933054	0.753485	1.02226	0.979312	0.66616	0.998436	0.437199	0.93033	0.640522	0.883117	0.17195	0.980912
gene:Solyc01g056800.1	-0.187222	0.883462	-0.980731	0.519946	-1.19315	0.553023	0.37635	0.869034	0.241584	0.945001	-0.855152	0.945868	0.579579	0.998436	0.407515	0.879653	-0.0135213	0.996831	0.0176437	0.996358
gene:Solyc01g056810.4	0.44901	0.376909	-0.261427	0.772187	-0.27334	0.906976	-0.104277	0.936687	0.334195	0.780608	-0.447435	0.949392	0.1601	0.998436	0.135077	0.938812	-0.321055	0.816474	-0.0817018	0.969238
gene:Solyc01g056830.3	-0.13033	0.957013	-0.123117	0.973707	-1.33815	0.737924	0.757008	0.792908	-0.967243	0.762543	-0.22093	0.999767	0.149978	0.998436	0.308199	0.961164	-0.000100537	0.999907	-0.448909	0.934648
gene:Solyc01g056850.3	0.774518	0.0517681	-0.508786	0.363099	0.487134	0.551337	0.00914787	0.992698	0.13646	0.908272	0.187397	0.999767	-0.163277	0.998436	-0.207486	0.85663	-0.278091	0.799783	-0.494725	0.41572
gene:Solyc01g056990.3	0.165485	0.756087	0.0671176	0.949118	0.0728406	0.985583	0.21963	0.791906	0.406126	0.576705	-0.0120888	0.999767	0.321197	0.974455	0.220741	0.843131	-0.111357	0.93553	-0.110246	0.941811
gene:Solyc01g057000.3	0.626409	0.691738	0.243238	0.917526	0.516033	0.943777	0.622823	0.752245	-0.325327	0.940944	-0.389203	0.999767	-1.23056	0.943218	0.68079	0.833741	-1.2279	0.706894	-1.16993	0.453192
gene:Solyc01g057020.3	-1.3272	0.4771	0.932486	0.742984	-0.778103	0.924905	0.326459	0.946373	-0.0463551	0.993593	-0.195262	0.999767	0.536485	0.998436	-0.188095	0.980773	0.484	0.930962	-0.0305536	0.996358
gene:Solyc01g057165.2	0.647063	0.5615	-0.567275	0.752048	1.19545	0.629914	0.553873	0.74524	-0.445163	0.880657	0.32065	0.999767	-1.31996	0.763672	0.721185	0.716952	-0.470491	0.872854	-0.30318	0.908238
gene:Solyc01g057200.4	-0.475166	0.310053	-0.273215	0.736262	-0.185228	0.946536	0.237054	0.797916	-0.101339	0.957506	-0.269918	0.999767	-0.186029	0.998436	0.202757	0.883637	-0.161611	0.917706	-0.195909	0.873454
gene:Solyc01g057210.3	-0.0523807	0.903393	-0.150025	0.780343	0.0217584	0.994296	0.0809442	0.900777	0.021462	0.980625	0.0509924	0.999767	0.0506961	0.998436	0.104631	0.894385	0.0732997	0.928442	0.0969869	0.923218
gene:Solyc01g057260.4	0.686595	0.65315	-0.604178	0.832495	-0.432028	0.950174	-0.566135	0.831083	-0.263899	0.949236	0.24832	0.999767	0.41645	0.998436	0.882408	0.752415	-1.22631	0.705777	0.222238	0.966844
gene:Solyc01g057270.4	0.27641	0.85543	-1.48141	0.379265	1.27255	0.607156	1.36665	0.364127	0.326103	0.913454	1.44876	0.571035	0.502317	0.998436	0.263632	0.946574	0.909879	0.779051	-0.193142	0.963048
gene:Solyc01g057300.2	-0.763368	0.605831	0.244244	0.940367	-0.0417273	0.997045	-0.212454	0.951637	-0.317475	0.932105	0.472607	0.999767	0.19686	0.998436	-0.0126337	0.998206	0.361056	0.920727	0.560876	0.88023
gene:Solyc01g057310.5	-0.106553	0.783097	0.412201	0.264733	0.409014	0.352804	0.0204142	0.980014	0.234432	0.6761	0.216802	0.985743	0.0422197	0.998436	-0.139003	0.860931	0.180198	0.816474	0.020781	0.988604
gene:Solyc01g057320.3	-2.04687	0.157334	0.255397	0.921947	-0.687908	0.896788	0.529119	0.87078	-1.01623	0.69865	0.292579	0.999767	-0.035739	0.998436	-0.419402	0.909683	1.19208	0.746627	0.243556	0.962623
gene:Solyc01g057330.1	-0.41576	0.815757	-1.18887	0.590908	0.36007	0.962464	-1.45962	0.417633	-0.664763	0.823311	-0.0160007	0.999767	-1.04083	0.967591	-0.362498	0.936922	-1.28129	0.70068	-0.18417	0.978766
gene:Solyc01g057340.3	0.198337	0.756413	0.399382	0.588945	0.320092	0.860332	0.495187	0.536427	-0.279529	0.827672	0.400762	0.971468	-0.198859	0.998436	-0.104662	0.957531	0.298915	0.842795	-0.300934	0.777677
gene:Solyc01g057430.3	-0.349069	0.868479	0.511711	0.892273	-1.33793	0.71077	1.10542	0.677869	-0.808538	0.804554	-0.677734	0.999767	-0.148342	0.998436	-0.909935	0.807314	1.15071	0.775214	-0.864649	0.832244
gene:Solyc01g057440.3	-0.390968	0.825176	0.198792	0.953717	-1.07007	0.769248	0.480241	0.868762	0.818843	0.756911	-0.675201	0.999767	1.21371	0.902609	0.637014	0.851538	0.16773	0.96591	0.324503	0.949772
gene:Solyc01g057445.2	0.799008	0.238564	-0.246118	0.865677	-0.00363009	0.999583	0.0852633	0.967191	0.947846	0.455818	-0.757483	0.893815	0.193993	0.998436	-0.223575	0.912569	-0.0336334	0.99204	-0.342472	0.829033
gene:Solyc01g057510.2	-0.388546	0.811839	1.30568	0.491591	0.470828	0.942729	0.0176819	0.995651	0.296373	0.936349	0.118622	0.999767	-0.0558334	0.998436	0.269038	0.954815	0.0111211	0.996831	0.262477	0.959955
gene:Solyc01g057520.5	0.0234281	0.957578	0.265629	0.525578	0.0921547	0.950298	0.0447012	0.952957	-0.0378874	0.96678	0.11693	0.999767	-0.0131124	0.998436	-0.00651024	0.996265	0.231913	0.742328	0.180701	0.778489
gene:Solyc01g057570.3	0.18803	0.739335	-0.432573	0.533478	-0.0140835	0.997393	-0.24248	0.778409	0.105127	0.94988	0.0224402	0.999767	0.14165	0.998436	0.0446382	0.984765	-0.358535	0.775214	-0.0714166	0.972932
gene:Solyc01g057640.1	-0.0598494	0.976175	0.180324	0.955517	0.20767	0.985583	-0.200601	0.952862	0.537099	0.851615	0.528441	0.999767	0.857869	0.989075	-0.000710992	0.999799	-0.278105	0.938855	-0.0782148	0.988775
gene:Solyc01g057760.4	-0.442946	0.426075	0.544764	0.431577	0.0904554	0.983622	0.0575262	0.969829	0.0634962	0.96845	0.112044	0.999767	0.0850848	0.998436	-0.149287	0.928673	0.242403	0.853061	0.03559	0.988604
gene:Solyc01g057770.3	0.516055	0.136953	0.272684	0.634026	0.294599	0.75508	0.247449	0.67342	0.755565	0.0285354	-0.216696	0.999767	0.24427	0.984079	0.0493759	0.974399	-0.211785	0.816474	-0.409859	0.385915
gene:Solyc01g057780.3	-0.0843876	0.896193	0.35339	0.585944	0.2486	0.881709	0.0904778	0.936193	0.531815	0.457662	-0.0584039	0.999767	0.224811	0.998436	-0.259562	0.785968	0.266762	0.812152	-0.0832771	0.962676
gene:Solyc01g057830.3	-0.160674	0.683604	0.0950515	0.900201	0.107125	0.950174	0.105011	0.886135	0.0431436	0.966883	-0.150725	0.999767	-0.214707	0.997111	0.436495	0.31164	-0.373741	0.64291	-0.0422573	0.97979
gene:Solyc01g057840.3	-0.565203	0.171035	0.4754	0.36501	0.420634	0.639597	0.156745	0.869276	0.132373	0.908272	0.194445	0.999767	-0.0938152	0.998436	0.172127	0.883637	0.0187974	0.994083	0.0341799	0.985025
gene:Solyc01g057850.4	-0.574	0.683326	0.430738	0.861153	0.0793386	0.993343	0.51792	0.852304	-0.86723	0.704735	0.146779	0.999767	-0.79979	0.997111	-0.505333	0.849823	1.46691	0.64291	0.443655	0.887325
gene:Solyc01g057853.2	-0.857234	0.555808	1.38629	0.469892	0.195791	0.986708	0.163228	0.967198	-0.020151	0.99685	-0.163815	0.999767	-0.379758	0.998436	0.825747	0.766181	-0.0631034	0.992283	0.599416	0.843515
gene:Solyc01g057900.3	-0.306784	0.397124	-0.310256	0.530237	0.0129723	0.997045	-0.409111	0.327923	-0.278622	0.676186	0.055029	0.999767	-0.236565	0.995756	-0.0645768	0.962163	-0.271886	0.748013	0.0726484	0.959293
gene:Solyc01g057910.3	-0.809663	0.664314	-1.7145	0.407803	-0.212931	0.98888	-0.169176	0.970786	-0.791406	0.81521	-0.39815	0.999767	-0.976624	0.998436	-0.0412066	0.996265	0.120335	0.982313	0.248304	0.970875
gene:Solyc01g058010.3	-1.47214	0.323227	-0.276559	0.93346	-0.482926	0.946921	0.639607	0.834427	-1.0252	0.71859	-0.044558	0.999767	-0.586828	0.998436	-0.21572	0.969778	0.591188	0.888454	-0.264138	0.959814
gene:Solyc01g058020.4	0.802717	0.376909	-0.68558	0.69105	-0.779525	0.837306	-0.19725	0.942821	0.86436	0.715897	-0.798168	0.998559	0.845717	0.994261	0.136381	0.975292	-0.372991	0.903867	-0.0393602	0.992447
gene:Solyc01g058030.2	-0.298335	0.886939	-0.891642	0.75477	0.787282	0.885583	-0.114516	0.978031	0.538422	0.881335	0.415792	0.999767	0.166933	0.998436	-0.586111	0.883641	-0.532495	0.889739	-1.00409	0.761521
gene:Solyc01g058060.1	-0.149295	0.932261	1.31684	0.452546	-0.498457	0.93289	-0.375644	0.891516	-0.230481	0.95168	-0.297672	0.999767	-0.0296961	0.998436	-0.469114	0.884894	0.49739	0.873883	0.403921	0.927689
gene:Solyc01g058070.1	-0.670359	0.665462	-0.595972	0.832575	-0.305909	0.970997	-0.323601	0.918733	-0.418686	0.902755	0.309249	0.999767	0.196472	0.998436	0.449333	0.907499	-0.2771	0.941536	0.495835	0.906805
gene:Solyc01g058100.2	0.11641	0.922471	-0.499686	0.717266	-0.341797	0.942491	-0.530629	0.721456	-0.352311	0.88013	-0.0313186	0.999767	-0.0418323	0.998436	-0.184317	0.944015	0.37861	0.856397	0.724922	0.626162
gene:Solyc01g058140.3	-0.113897	0.733385	0.00220503	0.996724	-0.0679143	0.969398	0.16269	0.734476	0.0200292	0.980625	0.196138	0.991179	0.284082	0.851961	-0.165223	0.786504	0.329706	0.632947	0.00179258	0.997681
gene:Solyc01g058160.3	-1.47407	0.35167	0.401234	0.891298	-0.292552	0.977518	0.690838	0.833368	0.00103698	0.999632	0.0826692	0.999767	0.376258	0.998436	-0.339494	0.944278	0.831787	0.847636	-0.198545	0.97516
gene:Solyc01g058170.4	0.0930192	0.912033	-0.0786769	0.953073	0.40908	0.863067	0.258099	0.854654	0.333827	0.82778	0.261746	0.999767	0.186493	0.998436	-0.602262	0.621124	0.261341	0.888454	-0.59902	0.568747
gene:Solyc01g058190.4	0.0172632	0.979604	0.739301	0.103729	0.429635	0.609452	-0.147907	0.872539	0.094605	0.939851	0.209853	0.999767	-0.125177	0.998436	0.0456033	0.982001	-0.399524	0.701859	-0.206014	0.858729
gene:Solyc01g058205.1	-0.901928	0.607148	-0.467496	0.890084	0.2004	0.991561	0.791882	0.765467	-0.288242	0.955276	0.971069	0.999767	0.482427	0.998436	0.381164	0.938829	0.0554791	0.99608	-0.355239	0.941811
gene:Solyc01g058260.4	0.440413	0.406769	-0.386824	0.623885	-0.24951	0.897512	0.613759	0.295011	-0.0904803	0.956686	-0.252027	0.999767	-0.092997	0.998436	0.083778	0.964978	0.0628541	0.964047	-0.467127	0.559513
gene:Solyc01g058270.3	0.0134081	0.982816	-0.145151	0.863934	-0.720623	0.263118	0.223336	0.769041	-0.50471	0.581741	-0.46282	0.787438	-0.246907	0.998436	-0.294935	0.760168	-0.211277	0.856397	-0.729547	0.0569338
gene:Solyc01g058280.4	0.407399	0.375182	0.0174962	0.986507	-0.112374	0.962464	0.0244877	0.981002	0.261118	0.762132	-0.296382	0.998559	0.0771097	0.998436	0.498584	0.429698	-0.107886	0.930001	0.36621	0.637214
gene:Solyc01g058320.4	1.40808	9.53848e-05	0.424535	0.595192	0.131608	0.961975	0.99886	0.0348099	0.156704	0.918017	-0.769008	0.345794	-0.743912	0.515454	0.31326	0.801178	-0.279796	0.844629	-0.965396	0.0306524
gene:Solyc01g058350.1	0.716055	0.66893	-1.6051	0.417213	-0.865501	0.847629	0.978696	0.674979	-0.347418	0.932105	-0.54636	0.999767	-0.0282776	0.998436	0.709615	0.83388	0.78633	0.825029	0.517249	0.905907
gene:Solyc01g058360.1	0.053464	0.978552	-0.253336	0.934551	0.0711765	0.995272	0.764623	0.711378	0.613362	0.813907	-0.522142	0.999767	0.0200427	0.998436	0.889481	0.717803	-0.856587	0.780023	-0.731729	0.799554
gene:Solyc01g058380.1	-1.44983	0.277482	2.05693	0.193861	-0.104505	0.992825	-0.088306	0.979595	0.125159	0.973962	-0.300981	0.999767	-0.0713178	0.998436	0.344618	0.936922	-0.0799699	0.986738	0.352954	0.943142
gene:Solyc01g058390.3	-0.0484188	0.933666	-0.329591	0.600932	-0.141481	0.950086	-0.374157	0.544104	-0.147765	0.904805	-0.388206	0.895453	-0.394491	0.921111	-0.260172	0.776166	-0.119808	0.91931	-0.00582282	0.997031
gene:Solyc01g058450.3	-0.23691	0.721105	-0.0277016	0.981495	-0.264394	0.908265	-0.197375	0.86392	-0.0488254	0.976856	-0.0562266	0.999767	0.159342	0.998436	-0.0736651	0.974833	-0.218776	0.880012	-0.0950661	0.965206
gene:Solyc01g058470.1	-0.0693323	0.979796	0.213087	0.961106	-1.00979	0.860016	0.795444	0.808717	-0.186772	0.973269	-0.572319	0.999767	0.2507	0.998436	-0.165463	0.983829	0.56023	0.906122	-0.400676	0.949885
gene:Solyc01g058520.5	0.408117	0.455149	-0.518264	0.486204	0.0650725	0.991772	0.246657	0.82584	0.771977	0.313935	-0.44247	0.960482	0.264435	0.998436	-0.20112	0.900188	0.16194	0.928182	-0.285837	0.815657
gene:Solyc01g058530.4	0.256907	0.870657	0.209724	0.942779	-0.226906	0.977842	0.377712	0.883845	-0.127489	0.97077	-0.129113	0.999767	-0.0296961	0.998436	0.671246	0.794926	0.208227	0.951516	0.501761	0.878634
gene:Solyc01g058550.1	-0.937434	0.596895	1.11534	0.678245	-1.39546	0.686631	-0.155038	0.972326	-0.956672	0.753485	-0.735356	0.999767	-0.296564	0.998436	-0.662767	0.870828	0.603055	0.881079	0.0953266	0.988958
gene:Solyc01g058597.1	-1.3234	0.374725	0.209333	0.954094	0.165772	0.991772	0.492125	0.874991	0.231073	0.960446	0.378619	0.999767	0.44392	0.998436	0.810068	0.802083	0.392254	0.921785	0.710197	0.851193
gene:Solyc01g058660.1	0.960437	0.501903	0.177797	0.958094	-0.166564	0.990223	0.00096469	0.999881	0.786444	0.75869	-0.35723	0.999767	0.595778	0.998436	-0.916505	0.734695	0.86497	0.788463	-0.0524994	0.99273
gene:Solyc01g058670.3	0.0104466	0.986702	0.0806568	0.930736	0.129714	0.948647	0.167712	0.827696	-0.14449	0.878733	0.0882316	0.999767	-0.185973	0.998436	-0.0126031	0.995327	0.0985788	0.928606	-0.0817363	0.95931
gene:Solyc01g058673.2	-0.132397	0.941785	-1.3608	0.449878	-1.09513	0.689717	0.545671	0.84173	-0.492605	0.856707	-0.145097	0.999767	0.457432	0.998436	-1.14704	0.571906	1.79379	0.579535	0.101078	0.985025
gene:Solyc01g058677.1	-0.120817	0.949245	-0.800449	0.727196	-0.195083	0.987174	-0.099403	0.977791	-0.0569076	0.990886	-0.0468996	0.999767	0.091276	0.998436	-1.2072	0.573072	0.742499	0.813539	-0.365299	0.939699
gene:Solyc01g058720.4	0.0318625	0.978266	0.354231	0.652227	-0.420204	0.905075	0.265336	0.7671	-0.715493	0.703309	-0.201563	0.999767	-0.496852	0.998436	0.21766	0.857032	0.384034	0.762396	0.336358	0.7184
gene:Solyc01g058730.4	-0.33476	0.435877	0.304227	0.627972	-0.0539001	0.989946	-0.0193421	0.983001	-0.0524537	0.96845	0.00728122	0.999767	0.00872771	0.998436	-0.0184376	0.992071	0.0236093	0.987438	0.0245138	0.988608
gene:Solyc01g059830.3	-0.0623201	0.919867	-0.135182	0.88978	0.183224	0.941783	-0.159521	0.859439	-0.488168	0.532716	0.27906	0.999767	-0.392332	0.956774	0.337382	0.69469	-0.354445	0.74934	0.142458	0.921385
gene:Solyc01g059860.3	-0.154991	0.640707	-0.104126	0.85518	-0.163388	0.863739	0.245075	0.554761	-0.207838	0.712291	0.0288765	0.999767	-0.0155733	0.998436	-0.0787646	0.931978	0.106216	0.886515	-0.217624	0.686255
gene:Solyc01g059870.4	0.390915	0.211633	0.117834	0.854225	0.19077	0.851433	0.201968	0.689403	0.518924	0.148308	-0.0288343	0.999767	0.29932	0.870636	0.603713	0.0515912	-0.128281	0.872219	0.273464	0.596789
gene:Solyc01g059880.3	0.248669	0.55719	0.00611052	0.99473	0.0194653	0.996001	-0.114218	0.889656	0.261692	0.72544	-0.290993	0.966944	-0.0487661	0.998436	0.27024	0.71638	-0.300186	0.744285	0.0842721	0.953621
gene:Solyc01g059900.5	-0.67685	0.655673	0.522438	0.851791	0.263736	0.977412	-0.963911	0.641136	0.537264	0.856262	0.477536	0.999767	0.751063	0.998436	0.704454	0.814501	-0.999165	0.753261	0.669201	0.841741
gene:Solyc01g059920.5	0.275485	0.539939	0.44063	0.394917	0.245627	0.860332	0.0824903	0.935753	0.536579	0.404416	-0.191674	0.999767	0.0992784	0.998436	0.302562	0.709313	-0.157872	0.883256	0.0621995	0.971931
gene:Solyc01g059930.3	0.100108	0.897471	-0.656191	0.36087	-0.0299494	0.995742	0.0920877	0.948385	0.13822	0.929756	0.0899186	0.999767	0.258088	0.998436	0.504818	0.578068	0.043014	0.980729	0.455744	0.630296
gene:Solyc01g059940.2	-1.64598	0.12305	-0.284119	0.916634	-0.663555	0.851892	0.131743	0.968538	-0.735173	0.730391	0.0422061	0.999767	-0.0294116	0.998436	-0.00331527	0.999302	-0.186623	0.954755	-0.321682	0.939875
gene:Solyc01g059950.1	-2.28937	0.0511032	-0.683423	0.793582	-1.07795	0.749407	-0.609775	0.811535	-2.29777	0.0908051	0.922351	0.97089	-0.297465	0.998436	0.25523	0.960625	-0.496479	0.885084	0.368525	0.941245
gene:Solyc01g059965.1	-1.6942	0.222364	-0.748796	0.787715	0.434003	0.951521	-0.305618	0.932091	-0.377596	0.918017	1.00766	0.97761	0.196063	0.998436	-0.257401	0.962689	0.209582	0.958473	0.257799	0.965023
gene:Solyc01g060020.4	-1.6942	0.227159	-0.793039	0.774218	0.434003	0.952161	-0.305618	0.932886	-0.377596	0.919087	1.00766	0.979312	0.196063	0.998436	-0.222501	0.968207	0.209582	0.958642	0.2927	0.959972
gene:Solyc01g060030.3	-0.155291	0.661633	0.264718	0.564523	0.0841194	0.95861	0.101081	0.878389	0.0018794	0.998417	0.216319	0.979312	0.134079	0.998436	0.130906	0.866178	0.13303	0.863417	0.162856	0.827097
gene:Solyc01g060040.3	-0.0749873	0.915789	0.180238	0.841564	0.0110418	0.997572	-0.0685016	0.959772	-0.189412	0.868391	-0.0146925	0.999767	-0.215146	0.998436	-0.161058	0.910029	0.0409207	0.980407	-0.0516356	0.981321
gene:Solyc01g060050.3	-1.23701	0.479969	-0.426873	0.886217	-0.8731	0.856482	0.986864	0.769437	-0.802801	0.81521	-0.342741	0.999767	-0.272442	0.998436	0.0835942	0.989018	1.83917	0.681646	0.935896	0.761521
gene:Solyc01g060070.3	0.339305	0.720579	-0.76841	0.500801	0.575876	0.841648	0.734195	0.510182	-0.0326681	0.993593	0.187015	0.999767	-0.42153	0.998436	0.224718	0.915581	0.487175	0.81864	-0.0223015	0.993469
gene:Solyc01g060080.4	0.318915	0.458427	-0.178981	0.818592	-0.154693	0.943879	-0.276804	0.686541	0.692454	0.16879	-0.297689	0.999767	0.549459	0.607923	-0.0106517	0.996265	-0.359185	0.740106	-0.0930324	0.953264
gene:Solyc01g060090.1	-1.31113	0.415569	-0.637558	0.834551	-0.996331	0.842144	0.0353604	0.992003	0.0795085	0.988238	-0.0478582	0.999767	1.02798	0.998436	-0.314842	0.953921	0.676633	0.870036	0.326431	0.950995
gene:Solyc01g060100.2	-1.08654	0.561462	-0.128505	0.975455	-1.15065	0.823406	0.191633	0.971077	0.373498	0.943259	-0.904709	0.999767	0.619437	0.998436	-1.17836	0.767805	1.33248	0.77642	-0.0375136	0.996358
gene:Solyc01g060130.3	-0.122702	0.808673	0.23054	0.724107	0.0763641	0.984628	-0.0778277	0.941446	0.102796	0.939005	-0.038488	0.999767	-0.0120561	0.998436	0.405436	0.565188	-0.358584	0.744285	0.124679	0.928043
gene:Solyc01g060140.4	-0.0957705	0.806161	0.181326	0.706656	0.103582	0.946921	0.087079	0.890825	0.212405	0.708589	0.0598324	0.999767	0.168655	0.998436	0.209604	0.713061	-0.0585022	0.944114	0.0640223	0.953737
gene:Solyc01g060160.1	-1.47216	0.349132	-0.181332	0.961311	-0.945287	0.838546	-0.376862	0.917373	-1.42692	0.560528	0.136848	0.999767	-0.344782	0.998436	-0.164228	0.979632	1.17588	0.749366	1.38851	0.584321
gene:Solyc01g060180.4	-0.604827	0.130859	0.203749	0.743191	0.173504	0.940203	0.0773194	0.931987	0.346742	0.696335	-0.109083	0.999767	0.0641553	0.998436	0.242992	0.752415	-0.199682	0.832308	-0.0340095	0.983371
gene:Solyc01g060183.1	0.880416	0.66051	-1.72838	0.504125	-0.897532	0.896933	0.107825	0.980091	0.0332164	0.995787	-0.747588	0.999767	0.18316	0.998436	1.14967	0.730907	-0.176115	0.975823	0.865728	0.823526
gene:Solyc01g060200.3	0.340923	0.817532	-0.346269	0.89771	-1.09121	0.69685	0.744658	0.716052	0.466971	0.868899	0.107034	0.999767	1.66521	0.563044	0.525571	0.862493	0.424852	0.898774	0.205766	0.964982
gene:Solyc01g060210.4	-0.949981	0.561829	-1.20176	0.630934	0.0654563	0.996959	1.28453	0.601728	-1.16014	0.714865	0.0171143	0.999767	-1.20848	0.980707	0.214183	0.975657	0.166065	0.976497	-0.90428	0.798712
gene:Solyc01g150139.1	-0.678821	0.713173	1.35429	0.583999	-0.0438388	0.997178	0.478231	0.891895	0.918532	0.760219	-0.692708	0.999767	0.269663	0.998436	0.0133282	0.998344	0.30066	0.948668	-0.164244	0.982111
gene:Solyc01g060240.5	0.93743	0.00721575	0.0462223	0.965164	0.369536	0.731699	0.408809	0.50836	0.750755	0.122812	-0.383879	0.92157	-0.00266063	0.998795	0.593242	0.291242	-0.188347	0.869683	-0.00391477	0.997369
gene:Solyc01g060250.2	-0.657309	0.756087	0.785557	0.818592	-1.56203	0.66609	-0.231243	0.962262	-1.01703	0.758626	-0.249247	0.999767	0.295757	0.998436	-0.566777	0.907065	0.737762	0.867658	0.402228	0.949772
gene:Solyc01g060260.5	-0.256024	0.888848	-0.042314	0.990076	0.00416834	0.999583	-0.138824	0.970786	0.818587	0.752517	-1.35506	0.761723	-0.540637	0.998436	-0.321921	0.941612	-0.897983	0.783358	-1.08108	0.657396
gene:Solyc01g060280.4	-0.182341	0.786669	-0.038261	0.977317	-0.13314	0.976668	0.109706	0.935619	-0.0326925	0.988912	-0.0478787	0.999767	0.052569	0.998436	0.119376	0.950793	-0.0872001	0.957879	-0.0775298	0.971183
gene:Solyc01g060395.1	-0.897075	0.609387	0.223831	0.952702	-0.527716	0.943922	0.279877	0.944371	-0.204797	0.966644	0.15412	0.999767	0.477039	0.998436	0.158181	0.982093	-0.156697	0.97498	-0.278393	0.964778
gene:Solyc01g060410.4	-0.295125	0.573978	0.883106	0.0594666	0.557877	0.47398	0.635058	0.287184	0.0239904	0.988912	0.305399	0.999767	-0.228488	0.998436	0.392858	0.661714	0.258768	0.845129	0.016568	0.993469
gene:Solyc01g060420.2	-0.0901897	0.960079	0.553741	0.821645	0.556959	0.9084	0.749913	0.70578	1.80774	0.185132	-0.192667	0.999767	1.05811	0.901309	2.08071	0.0942006	-0.186623	0.956975	1.14417	0.518475
gene:Solyc01g060450.3	-0.0531554	0.978209	-1.1511	0.579928	1.37529	0.571364	-0.566436	0.818113	-0.562099	0.847082	1.06575	0.929829	-0.871637	0.994261	0.226945	0.962838	-0.522293	0.876975	0.271088	0.954527
gene:Solyc01g060470.3	0.009492	0.982258	0.453583	0.144321	0.276533	0.607156	-0.135394	0.784666	0.245071	0.592596	0.214895	0.955774	0.183433	0.988778	0.223189	0.661714	-0.065975	0.930001	0.292607	0.45154
gene:Solyc01g060490.5	-0.617389	0.748378	1.57835	0.362057	0.552332	0.942967	0.810175	0.747193	0.445867	0.91421	-0.429397	0.999767	-0.535862	0.998436	1.02121	0.665512	0.437333	0.91821	0.648371	0.808926
gene:Solyc01g065490.5	0.84105	0.0962134	-0.173047	0.865922	-0.127093	0.975168	-0.0173132	0.988147	0.517453	0.575335	-0.0478418	0.999767	0.596704	0.807222	0.0428804	0.985266	-0.17059	0.902196	-0.110397	0.951955
gene:Solyc01g065500.3	-1.53878	0.235137	-0.0797965	0.976997	0.0670991	0.995742	0.792337	0.711806	-0.114158	0.97365	0.802774	0.984752	0.621516	0.998436	0.527494	0.852068	0.790284	0.816293	0.525441	0.833051
gene:Solyc01g065510.3	-0.102452	0.873181	0.242952	0.771002	0.145083	0.950541	-0.354622	0.605241	0.343179	0.696335	-0.058311	0.999767	0.139784	0.998436	0.199313	0.856822	0.134388	0.908485	0.688323	0.115326
gene:Solyc01g065530.3	-0.369798	0.475366	0.0841869	0.937564	0.295319	0.85042	-0.186474	0.850561	0.0544429	0.973576	-0.00898468	0.999767	-0.249861	0.998436	0.174413	0.890636	0.0227773	0.991422	0.383664	0.649292
gene:Solyc01g065540.3	0.143679	0.759374	-0.338865	0.511121	-0.171415	0.924431	-0.225131	0.737083	0.204095	0.807585	-0.146336	0.999767	0.229174	0.998436	-0.0075481	0.996723	-0.039125	0.975823	0.178458	0.859686
gene:Solyc01g065550.3	0.176581	0.735926	0.248171	0.738571	0.350459	0.785446	0.0681061	0.950982	0.46675	0.494603	0.183496	0.999767	0.299787	0.989075	0.0268057	0.988659	-0.248179	0.825029	-0.289479	0.716325
gene:Solyc01g065560.4	-0.102123	0.917232	-0.528058	0.623885	0.00135827	0.999583	-0.351574	0.785533	-0.849942	0.59818	0.182798	0.999767	-0.668502	0.980358	0.174368	0.938829	-0.29684	0.879171	0.229102	0.915789
gene:Solyc01g065570.2	-0.280994	0.864989	0.641786	0.784032	-0.516771	0.925601	-0.461466	0.847409	-0.257071	0.945396	-0.543839	0.999767	-0.284139	0.998436	-0.362606	0.924936	-0.591439	0.848934	-0.492579	0.885586
gene:Solyc01g065580.4	0.111235	0.786669	0.697256	0.0329812	0.23707	0.809233	0.132966	0.848023	0.477566	0.264628	-0.131395	0.999767	0.109101	0.998436	0.216281	0.757149	0.263293	0.753	0.346608	0.462419
gene:Solyc01g065690.3	-0.116745	0.906217	-0.352252	0.728792	-1.12672	0.464911	0.0566039	0.975544	-0.656465	0.593607	0.708237	0.716595	1.17849	0.643036	-0.101062	0.962838	0.830336	0.579535	0.67267	0.352115
gene:Solyc01g065700.3	0.868363	0.732342	0.850207	0.743805	0.783713	0.934965	1.01382	0.695174	-0.055114	0.993593	0.809736	0.999767	-0.029091	0.998436	1.8167	0.240289	0.605706	0.889196	1.40858	0.203307
gene:Solyc01g065710.3	0.349619	0.536607	-0.030647	0.97877	0.428064	0.796251	0.0716983	0.96413	-0.465535	0.723607	-0.0177734	0.999767	-0.911373	0.563044	0.22174	0.865146	0.126202	0.938855	0.276244	0.804972
gene:Solyc01g065720.4	0.108461	0.824244	0.003057	0.99655	-0.100577	0.961238	0.152991	0.841289	-0.03435	0.976338	0.0540932	0.999767	0.12032	0.998436	-0.0505082	0.972664	0.260729	0.780832	0.0572292	0.970432
gene:Solyc01g065725.1	-0.365191	0.82145	-0.0823494	0.978463	0.25424	0.977026	-1.20794	0.495038	-0.320987	0.925041	0.545815	0.999767	-0.0294116	0.998436	-0.868779	0.735244	-0.346685	0.92044	-0.00752718	0.997794
gene:Solyc01g065740.4	-0.179476	0.925397	-1.00037	0.67789	0.428591	0.950635	-0.355732	0.913702	-0.129229	0.974606	-0.136197	0.999767	-0.694016	0.998436	-1.14992	0.673884	-0.184028	0.963331	-0.978214	0.749532
gene:Solyc01g065770.3	-0.835779	0.648546	0.484578	0.89471	0.297697	0.977842	0.237862	0.956395	-0.744782	0.825215	0.433516	0.999767	-0.608962	0.998436	0.117589	0.986363	0.301368	0.948668	0.181095	0.981039
gene:Solyc01g065795.2	-0.722653	0.619515	0.495446	0.860576	-0.347353	0.959938	-0.11356	0.9754	-1.04032	0.644989	0.558422	0.999767	-0.134543	0.998436	0.0311569	0.996265	-0.0804625	0.985616	0.0642542	0.99006
gene:Solyc01g065840.4	0.782343	0.124496	-0.438313	0.601179	-0.338059	0.869727	0.070015	0.969213	0.30515	0.830222	-0.327287	0.999767	0.315921	0.998436	-0.117681	0.95895	0.168901	0.925638	-0.0187951	0.993803
gene:Solyc01g066040.2	0.777238	0.531906	0.180324	0.949901	0.0348055	0.997045	0.219552	0.940408	0.726402	0.737211	0.00978177	0.999767	0.701378	0.998436	0.0784634	0.987749	-0.383942	0.896438	-0.525031	0.866795
gene:Solyc01g066050.3	-0.474179	0.30154	0.274472	0.700501	-0.110769	0.967041	-0.0435256	0.97202	-0.132597	0.918017	-0.127983	0.999767	-0.149811	0.998436	0.0491949	0.97892	-0.0180697	0.994083	0.0746508	0.965875
gene:Solyc01g066060.4	0.157237	0.726503	0.0394118	0.96571	-0.186207	0.923207	-0.131497	0.882099	0.181623	0.857924	-0.102886	0.999767	0.264945	0.998436	0.205091	0.835876	-0.234006	0.829319	0.102582	0.941461
gene:Solyc01g066070.3	-0.683312	0.592926	-0.284448	0.916634	0.812479	0.802948	-0.37674	0.880195	-0.248427	0.939851	0.698843	0.999767	-0.362063	0.998436	-0.554998	0.84392	0.0111211	0.996831	-0.167137	0.974854
gene:Solyc01g066200.1	0.16671	0.93158	0.634261	0.821613	0.20767	0.987174	0.166679	0.966965	0.873981	0.732986	0.77335	0.999767	1.43966	0.775082	0.421047	0.918441	-0.186453	0.960828	0.0679141	0.990086
gene:Solyc01g066310.4	-0.0082404	0.990416	-0.0632247	0.954982	-0.119063	0.965208	0.335461	0.675941	-0.242732	0.805603	0.271274	0.999767	0.147605	0.998436	-0.119187	0.938812	0.314671	0.795932	-0.139977	0.936206
gene:Solyc01g066430.3	0.63437	0.60408	0.275341	0.909263	1.01697	0.769248	-0.425013	0.870895	0.0226317	0.99642	0.0437129	0.999767	-0.950624	0.98057	0.454203	0.892635	-0.741875	0.819788	0.137341	0.98022
gene:Solyc01g066440.3	0.589103	0.390092	-0.244166	0.885509	0.444199	0.860624	-0.266584	0.88436	0.209563	0.932745	-0.148144	0.999767	-0.382779	0.998436	0.106903	0.975292	-0.358027	0.878693	0.01546	0.996358
gene:Solyc01g066450.3	0.344098	0.864514	-0.367658	0.920156	0.708645	0.906347	0.194295	0.96413	0.287685	0.951106	0.117995	0.999767	-0.302966	0.998436	0.162373	0.979632	-0.0995074	0.984572	-0.131429	0.983505
gene:Solyc01g150144.1	-0.55897	0.775976	-0.680936	0.832834	1.00531	0.837651	-0.0412239	0.990934	-0.983941	0.748154	0.598567	0.999767	-1.39068	0.908603	1.04415	0.738116	0.27731	0.953079	1.36268	0.603994
gene:Solyc01g066455.1	0.567482	0.692687	-0.832806	0.699263	-0.168015	0.989045	0.802557	0.693725	-0.311169	0.929774	0.0388675	0.999767	-0.104286	0.998436	-0.665681	0.819348	0.621743	0.844629	-0.846495	0.7487
gene:Solyc01g162630.1	-0.972683	0.408396	0.629352	0.772187	-0.667224	0.850495	-0.37674	0.878011	-0.233499	0.943259	-0.236865	0.999767	0.19686	0.998436	-0.350427	0.916843	0.360837	0.903504	0.38715	0.921943
gene:Solyc01g066457.1	-1.08377	0.475366	-0.962269	0.67921	1.03946	0.799492	0.233993	0.951056	-0.66138	0.832824	0.592708	0.999767	-1.10813	0.95711	0.298955	0.955354	0.0743448	0.990044	0.139307	0.983406
gene:Solyc01g066480.3	-0.101836	0.823585	0.154326	0.83031	0.126922	0.945804	-0.114453	0.886054	0.192023	0.823644	-0.179752	0.999767	-0.11465	0.998436	-0.00721095	0.99678	-0.425696	0.64336	-0.318453	0.598358
gene:Solyc01g066490.2	0.500243	0.721333	0.363641	0.902355	0.536867	0.94199	-0.00243318	0.999521	1.01915	0.704564	-0.372155	0.999767	0.110125	0.998436	0.514972	0.883699	-0.958211	0.779798	-0.440805	0.911662
gene:Solyc01g066510.3	0.838409	0.642284	1.08548	0.693509	0.0777457	0.996795	1.02322	0.699547	1.56797	0.546232	-0.847518	0.999767	0.642707	0.998436	0.084458	0.990762	0.53592	0.901427	-0.40284	0.946189
gene:Solyc01g066520.3	0.100541	0.828789	-0.182301	0.783352	-0.264604	0.823406	-0.308413	0.592087	-0.131101	0.903172	-0.255846	0.999767	-0.122343	0.998436	0.0379933	0.983029	-0.363715	0.703116	-0.0173086	0.990949
gene:Solyc01g066560.3	-1.32012	0.429675	-0.501443	0.883103	-0.789856	0.8614	-0.166299	0.972563	-1.06442	0.752758	-0.639678	0.999767	-0.914237	0.998436	-0.604852	0.896988	0.551736	0.908394	0.113183	0.988157
gene:Solyc01g066570.3	0.280995	0.794915	-1.40248	0.426833	-0.958121	0.706627	-0.118094	0.975244	-0.40494	0.881544	-0.31109	0.999767	0.242091	0.998436	-1.00919	0.6375	1.01247	0.746627	0.12138	0.98295
gene:Solyc01g066590.3	0.133008	0.783367	-0.137507	0.86745	-0.0320733	0.992825	0.196666	0.776384	0.208346	0.792232	0.121045	0.999767	0.361464	0.888889	0.189989	0.840077	0.0323764	0.979256	0.0256992	0.988604
gene:Solyc01g066610.4	-0.744703	0.375279	0.760862	0.525578	0.11214	0.988714	0.32331	0.869324	-0.0169675	0.995007	0.0625559	0.999767	-0.0665517	0.998436	-0.434615	0.821208	0.683175	0.762396	-0.0747497	0.983505
gene:Solyc01g066620.4	-0.00553173	0.996685	-0.112151	0.949901	0.0466106	0.995514	0.331355	0.838685	-0.767008	0.66237	-0.229083	0.999767	-1.0427	0.762581	-0.22254	0.932481	0.150178	0.95401	-0.403717	0.814129
gene:Solyc01g066640.2	0.195461	0.797888	-0.582926	0.524103	0.0985896	0.987358	0.111072	0.946696	0.161685	0.932105	-0.0574087	0.999767	0.00568657	0.998436	-0.20744	0.92084	-0.303801	0.857187	-0.622312	0.543732
gene:Solyc01g066690.3	0.0192201	0.976098	0.464696	0.366302	0.202943	0.894816	-0.127036	0.886538	0.157647	0.868788	0.126951	0.999767	0.0816562	0.998436	0.415093	0.516694	-0.259338	0.794427	0.28279	0.729534
gene:Solyc01g160360.1	1.13134	0.401391	-1.70668	0.322036	-0.375577	0.957267	0.319038	0.917347	0.347959	0.921011	-0.638084	0.999767	0.0854515	0.998436	0.767115	0.789364	-0.463077	0.890877	-0.0149992	0.997031
gene:Solyc01g066720.3	0.218718	0.745887	-0.379809	0.679941	-0.0703669	0.989592	0.0117854	0.992635	0.466099	0.620307	-0.374884	0.988368	0.161582	0.998436	0.390525	0.716823	-0.214282	0.878912	0.164457	0.934658
gene:Solyc01g066730.4	0.263613	0.850802	0.363876	0.896448	-1.18317	0.68323	-0.00638509	0.998234	-0.63956	0.801012	0.211695	0.999767	0.755306	0.998436	-0.0333598	0.996265	0.266366	0.944114	0.239391	0.959061
gene:Solyc01g066740.3	0.40825	0.211633	0.30893	0.530834	0.114023	0.945883	0.491769	0.169911	0.301537	0.593153	-0.0595199	0.999767	0.127994	0.998436	0.277137	0.657639	-0.220688	0.785415	-0.43532	0.249612
gene:Solyc01g066760.2	-1.54838	0.25301	1.37741	0.452812	0.141758	0.991772	0.491286	0.874991	-0.334168	0.918017	0.716879	0.999767	0.240954	0.998436	0.153228	0.978652	0.520379	0.889648	0.18232	0.976774
gene:Solyc01g066770.4	-0.328285	0.677021	-0.00579327	0.996969	0.324021	0.943272	0.217659	0.897782	0.0101939	0.997189	1.04991	0.345794	0.736082	0.911736	-0.307534	0.857371	0.458486	0.816438	-0.0667067	0.981475
gene:Solyc01g066820.4	-0.921354	0.523886	0.518428	0.832834	0.00294243	0.999583	-0.250949	0.939331	-0.612351	0.834888	0.157579	0.999767	-0.457714	0.998436	0.207641	0.967214	-0.140578	0.973732	0.318012	0.942035
gene:Solyc01g066830.3	-0.0177767	0.977204	0.279273	0.666641	-0.0973466	0.973672	-0.24478	0.741748	0.456733	0.512677	-0.201369	0.999767	0.35271	0.954381	-0.117133	0.927583	0.0587857	0.962202	0.186433	0.860216
gene:Solyc01g066840.3	0.369665	0.398455	0.091456	0.928294	0.210963	0.891227	0.140925	0.876711	0.389233	0.568624	-0.121843	0.999767	0.0564265	0.998436	0.644649	0.196766	-0.283026	0.780205	0.220698	0.836661
gene:Solyc01g066850.4	0.778017	0.310053	0.088411	0.958382	0.0074346	0.999583	-0.468216	0.717818	0.250586	0.893012	0.551052	0.979312	0.794204	0.902294	-0.425331	0.790977	0.288517	0.886161	0.331402	0.864532
gene:Solyc01g066860.3	-0.300686	0.573216	-0.0557431	0.961235	-0.233519	0.906976	-0.332132	0.66807	-0.390792	0.653079	0.413635	0.903203	0.256362	0.998436	-0.0871107	0.960618	0.588788	0.601269	0.83381	0.0471247
gene:Solyc01g066870.3	-0.337431	0.504358	-0.0850591	0.928534	0.020927	0.996959	-0.0663199	0.953082	0.173581	0.899946	-0.0188882	0.999767	0.133766	0.998436	-0.0020891	0.998945	0.0569417	0.962741	0.121173	0.937365
gene:Solyc01g066880.3	0.500166	0.504621	0.143103	0.927081	0.175531	0.962464	0.00434659	0.997942	0.236605	0.880205	0.547298	0.946946	0.608372	0.89082	0.0259563	0.994337	0.35057	0.838512	0.37218	0.817142
gene:Solyc01g066900.4	0.261194	0.561829	0.080619	0.932881	0.29865	0.80405	0.213589	0.769767	0.362998	0.624565	-0.119213	0.999767	-0.0548646	0.998436	0.15326	0.893293	-0.151974	0.888377	-0.212303	0.837364
gene:Solyc01g066910.3	-0.0960192	0.965292	-2.16322	0.0130439	1.39654	0.727536	-0.312504	0.87226	0.43496	0.91645	0.714334	0.999767	-0.247248	0.998436	0.0476517	0.993098	-0.891473	0.742328	-0.531317	0.814129
gene:Solyc01g066940.3	-0.277634	0.602399	0.0896894	0.934421	-0.130512	0.964707	-0.310687	0.693481	0.372547	0.691521	0.0232408	0.999767	0.5263	0.851961	0.526429	0.520819	-0.530555	0.687618	0.306561	0.727252
gene:Solyc01g066990.1	-0.0926704	0.961459	-0.864132	0.701429	0.29393	0.971128	-0.87733	0.676528	-0.464256	0.878201	0.6193	0.999767	-0.138886	0.998436	-0.208539	0.966954	-0.0317075	0.996831	0.637083	0.8516
gene:Solyc01g067030.2	0.786282	0.702553	-0.30909	0.937635	-0.0232608	0.999051	0.553995	0.883845	1.3545	0.656256	-0.887287	0.999767	0.490476	0.998436	-0.61083	0.904986	0.43893	0.930001	-0.725895	0.879546
gene:Solyc01g067040.2	1.09271	0.413693	-1.69802	0.323946	0.412985	0.950541	0.706107	0.75828	0.096538	0.979835	-0.233193	0.999767	-0.54964	0.998436	-0.907296	0.740986	-0.132226	0.975186	-1.74563	0.240414
gene:Solyc01g067070.3	-0.186401	0.662586	-0.444897	0.329338	-0.0961804	0.963525	-0.444478	0.354235	-0.810327	0.0310255	0.434224	0.559446	-0.279922	0.988778	-0.104084	0.931978	-0.0490987	0.965193	0.291295	0.675949
gene:Solyc01g067080.3	0.11894	0.820849	-0.0131584	0.98944	0.0444237	0.991916	0.363678	0.574728	0.344429	0.703731	0.0521751	0.999767	0.35218	0.983072	0.296848	0.709262	0.135643	0.915783	0.0688132	0.963048
gene:Solyc01g067090.4	-0.499105	0.336825	0.117139	0.908109	-0.19235	0.943777	-0.0631697	0.966628	-0.122384	0.935155	0.354704	0.964499	0.424671	0.97329	-0.407351	0.67606	0.0899359	0.95551	-0.254245	0.826842
gene:Solyc01g067100.4	-0.21549	0.523886	0.273617	0.562832	-0.128743	0.929451	0.113343	0.868991	-0.29235	0.585075	0.0209557	0.999767	-0.142652	0.998436	-0.0213964	0.987749	0.221365	0.779196	0.0866261	0.941811
gene:Solyc01g067120.4	1.13203	0.458427	0.0719369	0.978589	0.768729	0.889005	0.492654	0.826875	0.240066	0.966644	-0.241093	0.999767	-0.769756	0.998436	0.877841	0.617557	0.291087	0.931225	0.676274	0.694842
gene:Solyc01g067130.5	0.282556	0.87165	-0.220174	0.947173	1.14523	0.697323	-0.203373	0.953009	1.90988	0.209843	-0.37375	0.999767	0.390896	0.998436	-0.564448	0.863107	0.673295	0.835999	0.31222	0.949772
gene:Solyc01g067140.2	-0.973305	0.511901	-0.905815	0.711856	-0.127334	0.991825	1.16812	0.560183	-1.38862	0.507984	0.741132	0.999767	-0.520152	0.998436	-0.3341	0.941294	0.0105022	0.996934	-1.49172	0.427177
gene:Solyc01g067160.4	-0.73047	0.607148	0.659304	0.793149	-0.00729672	0.999583	-1.59296	0.290143	0.365704	0.913183	-1.34448	0.709414	-0.971481	0.963692	-0.971942	0.665512	0.436662	0.888454	1.05768	0.630296
gene:Solyc01g067200.1	-1.32907	0.416293	0.248572	0.949744	0.301461	0.977842	0.34896	0.928353	0.426889	0.916917	-0.0632965	0.999767	0.0621307	0.998436	0.578084	0.887653	0.371694	0.932649	0.600819	0.894775
gene:Solyc01g067190.1	-1.07522	0.494047	-2.49364	0.119116	0.0511989	0.997045	-0.730242	0.78197	0.245287	0.957722	-0.467094	0.999767	-0.273006	0.998436	-0.119024	0.985266	-0.0988246	0.983577	0.512394	0.914854
gene:Solyc01g067210.5	-0.931769	0.628149	-0.507	0.89771	-1.11229	0.838086	0.285231	0.949145	-0.419199	0.926234	0.611457	0.999767	1.30454	0.97476	-0.375534	0.954882	-0.0390747	0.996831	-0.69984	0.883058
gene:Solyc01g067220.1	0.870145	0.615108	-0.164696	0.96571	-0.123878	0.992825	0.0461515	0.989621	-0.158136	0.973269	-0.0339361	0.999767	-0.0681941	0.998436	0.841016	0.810703	-0.0937659	0.986517	0.701098	0.868045
gene:Solyc01g067230.5	0.0350003	0.98763	-0.823619	0.775478	-0.760172	0.897617	0.0652788	0.984433	-0.0400191	0.993593	-0.128881	0.999767	0.591271	0.998436	0.0429501	0.996265	-0.0155075	0.996831	-0.0378362	0.99609
gene:Solyc01g067250.3	1.31893	0.12223	0.0246933	0.991297	-0.320248	0.950541	0.0708929	0.979192	0.213935	0.944379	-0.275772	0.999767	0.258411	0.998436	0.165668	0.962163	0.371003	0.889205	0.465779	0.821315
gene:Solyc01g067270.4	0.623718	0.317322	0.286351	0.782185	-0.176813	0.957772	0.34038	0.737401	0.176564	0.917513	-0.150832	0.999767	0.202545	0.998436	-0.143004	0.939701	0.171366	0.921785	-0.312018	0.814956
gene:Solyc01g067280.3	-0.33578	0.500972	-0.565016	0.402969	0.00139826	0.999583	0.733039	0.251139	-0.170946	0.91091	0.0866691	0.999767	-0.0856754	0.998436	0.0517034	0.98387	0.0286762	0.992125	-0.652659	0.173396
gene:Solyc01g067290.3	-0.325549	0.403991	0.131633	0.860675	0.433062	0.528311	0.0334606	0.974027	-0.223356	0.779025	0.243429	0.999767	-0.412989	0.77767	0.149935	0.873726	-0.167762	0.853061	-0.0512874	0.975276
gene:Solyc01g067300.3	0.364055	0.846738	-1.3498	0.525578	-0.374124	0.961238	-0.691936	0.792692	-0.00995218	0.998137	-0.953475	0.995091	-0.589304	0.998436	-0.20876	0.970507	-0.205267	0.959084	0.277909	0.962434
gene:Solyc01g067295.1	0.948787	0.170142	-0.0552084	0.974863	-0.537401	0.781504	-0.778089	0.37693	-0.151571	0.949236	-1.65994	0.0172566	-1.27411	0.227978	-1.04223	0.238433	-0.80181	0.632947	-1.06595	0.151127
gene:Solyc01g067340.3	-0.814495	0.559102	0.0465649	0.988305	-0.184482	0.98749	0.306056	0.919012	0.74625	0.75869	-1.0822	0.899105	-0.151472	0.998436	-0.666407	0.821167	0.761862	0.810003	-0.210602	0.969238
gene:Solyc01g067360.3	0.394216	0.505208	-0.414239	0.63673	0.0175429	0.997045	0.0185779	0.988959	0.371498	0.757845	-0.23884	0.999767	0.115115	0.998436	0.0049833	0.998296	0.0837159	0.960828	0.0701213	0.979601
gene:Solyc01g067370.3	-0.690691	0.645073	-0.4288	0.887187	0.49974	0.940174	0.208213	0.952158	-0.0696671	0.988238	0.0699447	0.999767	-0.499462	0.998436	0.525347	0.878089	-0.0340512	0.996831	0.283082	0.956147
gene:Solyc01g067380.4	0.0479179	0.940718	-0.421769	0.569838	-0.591539	0.550162	-0.650874	0.231789	-0.34678	0.741086	-0.0728474	0.999767	0.171912	0.998436	-0.886506	0.075548	0.0583082	0.96563	-0.177323	0.908076
gene:Solyc01g067390.4	-0.321136	0.236321	0.316666	0.386312	0.0587302	0.974519	0.0314858	0.968804	-0.0661062	0.932105	0.142037	0.999767	0.0172001	0.998436	-0.251032	0.588569	0.15501	0.816474	-0.127508	0.86554
gene:Solyc01g067400.3	-0.274176	0.627488	0.322875	0.675529	-0.0239105	0.996795	0.461157	0.540881	-0.236092	0.827998	0.304755	0.999767	0.0925735	0.998436	0.031424	0.987889	0.440821	0.740106	0.011088	0.99609
gene:Solyc01g067440.4	0.223963	0.912273	-0.12372	0.973037	-0.128238	0.991916	-0.123796	0.976599	-0.490139	0.905007	-0.302362	0.999767	-0.664262	0.998436	-0.0099641	0.998705	-0.0458237	0.996831	0.0680086	0.990316
gene:Solyc01g067460.4	0.613098	0.719191	-1.60308	0.409704	-0.321552	0.975168	-0.423592	0.901555	-1.72235	0.437865	0.528333	0.999767	-0.872464	0.998436	0.391184	0.937207	-0.70786	0.863203	0.106916	0.98632
gene:Solyc01g067480.4	0.0569306	0.910508	-0.260862	0.637044	-0.205036	0.871636	-0.0701602	0.939331	0.100955	0.918519	-0.128148	0.999767	0.177843	0.998436	-0.00535624	0.997248	-0.221409	0.812152	-0.156605	0.875345
gene:Solyc01g067500.3	-0.021856	0.966314	-0.242056	0.660062	0.0992727	0.957365	-0.189166	0.747193	0.341121	0.555275	-0.130717	0.999767	0.111131	0.998436	0.0418921	0.976565	-0.30849	0.706213	-0.077432	0.95345
gene:Solyc01g067510.3	0.819681	0.26621	0.568529	0.591597	-0.0889825	0.990223	0.0239444	0.988147	0.294462	0.85457	0.16253	0.999767	0.545974	0.95711	0.341425	0.832045	0.391402	0.816474	0.708883	0.465315
gene:Solyc01g067530.3	-1.00536	0.398672	0.304099	0.884867	0.339736	0.950895	0.846321	0.687884	-0.463231	0.875215	0.344091	0.999767	-0.458876	0.998436	0.166399	0.96772	0.828008	0.794427	0.148086	0.974275
gene:Solyc01g067550.3	-0.488352	0.277987	-0.462613	0.422979	-0.641188	0.280138	-0.000232108	0.999881	-0.508468	0.452955	0.0235039	0.999767	0.156223	0.998436	-0.338658	0.684245	0.250013	0.816293	-0.0884127	0.960218
gene:Solyc01g067560.3	-0.672162	0.081046	0.21382	0.776077	-0.165393	0.940203	0.0522291	0.967729	0.094661	0.940944	-0.0930332	0.999767	0.167021	0.998436	-0.14802	0.901675	0.117209	0.927986	-0.08304	0.960267
gene:Solyc01g067570.3	0.147283	0.846738	-0.136738	0.915446	0.0614622	0.991772	0.496254	0.591336	-0.0956017	0.962428	0.248245	0.999767	0.091181	0.998436	-0.0608162	0.983029	0.102036	0.957879	-0.455035	0.646534
gene:Solyc01g067580.5	0.423007	0.315182	0.154338	0.844749	-0.00649531	0.999051	0.284095	0.664833	0.231227	0.795041	-0.185272	0.999767	0.0524505	0.998436	0.432653	0.516948	-0.29287	0.784741	-0.144313	0.905163
gene:Solyc01g067590.3	-0.0090331	0.986399	0.0679619	0.927437	0.0780715	0.970786	0.0611371	0.942361	0.299216	0.615616	-0.103273	0.999767	0.117872	0.998436	0.336969	0.534972	-0.34951	0.666837	-0.0736785	0.952311
gene:Solyc01g067600.3	-0.319661	0.517305	-0.298887	0.684236	-0.348676	0.785505	0.00585814	0.996131	-0.309739	0.724183	-0.0123441	0.999767	0.0265922	0.998436	-0.759731	0.13518	0.582752	0.579535	-0.182837	0.891176
gene:Solyc01g067620.3	-0.496053	0.496504	-1.16454	0.26201	-1.20776	0.39435	-1.12143	0.383401	-1.39843	0.185867	0.446184	0.993232	0.255515	0.998436	-1.13131	0.317194	0.253235	0.91931	0.243352	0.94846
gene:Solyc01g067630.3	0.415774	0.437078	0.142657	0.900873	-0.123493	0.965502	0.186106	0.862513	0.489182	0.559369	-0.261803	0.999767	0.350871	0.982981	0.44198	0.640669	-0.308898	0.812152	-0.0530233	0.982111
gene:Solyc01g067640.3	-0.066525	0.915372	0.144804	0.870512	0.0751239	0.982573	0.309823	0.644268	-0.321354	0.688763	0.270594	0.999767	-0.125883	0.998436	-0.173671	0.873581	0.422169	0.681292	-0.0613254	0.974697
gene:Solyc01g067660.3	-0.644133	0.17152	-0.603183	0.23536	-0.815011	0.274395	-0.408203	0.494612	-0.980401	0.11922	0.0632501	0.999767	-0.10214	0.998436	-0.217515	0.834539	-0.158346	0.885084	0.0323425	0.986379
gene:Solyc01g067680.3	0.406835	0.280811	0.157655	0.845796	-0.0858342	0.972586	-0.196001	0.802337	-0.0822203	0.945001	-0.0769746	0.999767	-0.0733607	0.998436	0.151747	0.898556	-0.402458	0.702954	-0.0547101	0.976988
gene:Solyc01g067690.4	0.261937	0.716908	0.0854209	0.954996	0.235319	0.950174	0.280968	0.837509	0.212958	0.914976	0.0875891	0.999767	0.0652284	0.998436	0.0332207	0.991675	0.0180214	0.996831	-0.229726	0.893989
gene:Solyc01g067700.3	-0.0750447	0.962898	0.364154	0.864981	-0.910421	0.775655	1.09458	0.585224	-0.196101	0.959824	-0.402431	0.999767	0.311889	0.998436	0.125077	0.982324	0.842321	0.816293	-0.127182	0.980579
gene:Solyc01g067710.3	0.461555	0.260979	-0.00796532	0.993933	0.018778	0.996795	0.255053	0.704688	0.0903101	0.941563	-0.0788675	0.999767	-0.00733539	0.998436	0.390149	0.56075	0.0952715	0.934941	0.230367	0.802165
gene:Solyc01g067720.4	0.0911063	0.833385	0.370355	0.374444	0.224639	0.822447	0.365673	0.371267	-0.190675	0.791601	0.00563931	0.999767	-0.409675	0.66341	0.16279	0.831011	0.190154	0.816474	-0.0127284	0.99248
gene:Solyc01g067730.3	0.142054	0.804005	-0.14864	0.885509	0.0209983	0.996795	-0.139315	0.888874	0.0793443	0.955135	-0.134901	0.999767	-0.0765549	0.998436	0.499822	0.448858	-0.228537	0.837963	0.4106	0.589091
gene:Solyc01g067740.3	-0.0873072	0.867987	-0.226929	0.755353	0.194562	0.891686	0.19709	0.778246	0.360409	0.574413	-0.235025	0.999767	-0.0691781	0.998436	0.501206	0.318759	-0.219632	0.816963	0.0844838	0.956147
gene:Solyc01g067750.3	-0.182618	0.602399	0.00464504	0.995175	-0.0588424	0.977842	-0.242388	0.598467	0.120383	0.875077	-0.188844	0.999767	-0.00961908	0.998436	0.128716	0.869753	-0.183856	0.80626	0.187249	0.787758
gene:Solyc01g067760.1	-0.426289	0.818722	1.75984	0.2698	-0.690993	0.878688	0.381744	0.929894	-0.944634	0.752517	-0.184529	0.999767	-0.43817	0.998436	-0.27421	0.959077	1.35002	0.748946	0.69407	0.84465
gene:Solyc01g067790.3	-0.13704	0.878671	0.217803	0.861953	-0.0347592	0.996292	0.537946	0.584688	0.0781605	0.969907	-0.0265133	0.999767	0.0864064	0.998436	0.0339148	0.989839	0.513202	0.756319	0.00917049	0.997031
gene:Solyc01g067800.3	-0.294244	0.332301	-0.23467	0.606394	-0.437447	0.297287	-0.0430017	0.958604	0.0123353	0.991952	0.0499736	0.999767	0.499756	0.32201	0.0306655	0.982439	-0.104994	0.892774	-0.0313263	0.982088
gene:Solyc01g067820.3	0.195545	0.771397	0.165271	0.890084	0.0830465	0.987922	0.0930719	0.949546	0.280038	0.826823	-0.276414	0.999767	-0.0794221	0.998436	0.745234	0.360737	-0.568465	0.712416	0.083697	0.969488
gene:Solyc01g067830.3	0.259204	0.688185	-0.449111	0.540452	-0.364558	0.876461	0.063632	0.968443	-0.324978	0.833044	-0.238669	0.999767	-0.199089	0.998436	0.17688	0.908787	0.0541461	0.976323	0.167394	0.921385
gene:Solyc01g067840.2	0.105622	0.956873	0.819871	0.720737	0.118578	0.991916	-0.17592	0.961448	-0.12409	0.973588	0.213105	0.999767	-0.029562	0.998436	0.0227692	0.99678	0.404394	0.904254	0.603084	0.86202
gene:Solyc01g067890.4	0.0389425	0.912273	-0.0264235	0.965164	0.0417563	0.984036	0.00130669	0.998234	0.0123088	0.988912	-0.0656313	0.999767	-0.0950789	0.998436	-0.0487278	0.957919	-0.0532336	0.93835	-0.103268	0.881977
gene:Solyc01g067900.3	-0.286644	0.700787	0.317862	0.787336	0.63321	0.611918	0.198332	0.882155	0.258761	0.860035	0.128607	0.999767	-0.245842	0.998436	0.646291	0.486677	-0.236104	0.880012	0.211854	0.917441
gene:Solyc01g067910.4	0.570607	0.221935	0.0998707	0.928808	0.109128	0.971128	0.401593	0.57917	0.46225	0.566196	-0.281597	0.999767	0.0715254	0.998436	0.48601	0.544445	-0.128392	0.928442	-0.0439755	0.983406
gene:Solyc01g067930.5	-0.391557	0.507524	0.322143	0.700501	-0.129483	0.965251	-0.125042	0.922252	0.0529586	0.976856	-0.67387	0.554852	-0.491429	0.943218	0.10028	0.960153	0.0595474	0.970389	0.284869	0.814129
gene:Solyc01g067940.2	-1.63199	0.341799	0.197735	0.952775	0.308717	0.974519	0.342352	0.939331	-1.56359	0.649062	-0.0611251	0.999767	-1.93343	0.818279	0.0760567	0.991675	0.777531	0.869808	0.511236	0.923218
gene:Solyc01g067965.1	0.570787	0.771298	1.25219	0.697216	0.789329	0.906976	0.525535	0.896704	1.05303	0.753485	-0.0172879	0.999767	0.246409	0.998436	0.407775	0.929864	0.919712	0.83871	0.801952	0.807054
gene:Solyc01g068000.4	0.310642	0.484616	-0.263221	0.702102	0.267136	0.846639	-0.515534	0.306306	0.485263	0.455909	0.0816339	0.999767	0.299761	0.982981	0.166072	0.883637	-0.531822	0.63181	0.149785	0.90703
gene:Solyc01g068020.4	0.0120334	0.989938	-0.305095	0.775142	-0.411696	0.853739	0.21662	0.873077	-0.233176	0.884934	0.156106	0.999767	0.334626	0.998436	0.139801	0.953143	-0.0925151	0.962741	-0.169334	0.936913
gene:Solyc01g068030.3	-0.00106834	0.999182	-0.726104	0.190368	-0.0332675	0.994522	-0.0711322	0.960775	-0.653285	0.464071	-0.0768039	0.999767	-0.696821	0.691053	0.0357462	0.987749	-0.194412	0.888454	-0.0875332	0.964982
gene:Solyc01g068045.2	0.283611	0.455771	0.171998	0.811692	0.409033	0.50276	0.0685823	0.940352	0.477988	0.29288	-0.0887964	0.999767	-0.0198409	0.998436	0.539708	0.207446	-0.21789	0.803647	0.253235	0.734445
gene:Solyc01g068050.3	0.538359	0.222792	0.0705291	0.947473	0.107849	0.970271	0.454955	0.494612	0.456388	0.568624	-0.304136	0.999767	0.0444028	0.998436	0.116103	0.938812	0.0799752	0.956345	-0.258877	0.793124
gene:Solyc01g068060.4	0.386748	0.519623	-0.223925	0.841724	-0.175279	0.950541	0.415138	0.623489	0.583385	0.494603	-0.226682	0.999767	0.531982	0.856032	0.134276	0.939457	0.0351887	0.985029	-0.245673	0.868719
gene:Solyc01g068070.4	0.0633046	0.907343	0.083624	0.919289	0.0264442	0.994522	0.000761047	0.999521	0.10588	0.922484	-0.00863791	0.999767	0.0707979	0.998436	0.0524731	0.974399	0.0838803	0.946213	0.135592	0.908076
gene:Solyc01g068075.1	-0.0257884	0.98803	-1.06612	0.544954	-1.82815	0.551337	-0.312588	0.892101	-1.3588	0.634509	-0.136696	0.999767	0.332655	0.998436	-0.257636	0.934121	0.307545	0.914171	0.362497	0.89899
gene:Solyc01g068080.4	0.574773	0.368093	-0.00205033	0.998576	-0.352313	0.899107	-0.626385	0.453571	-0.638426	0.712291	-0.544991	0.959976	-0.831105	0.89901	-0.672796	0.529522	-0.288134	0.858145	-0.334545	0.839112
gene:Solyc01g160580.1	0.957231	0.512702	0.678579	0.801752	0.320234	0.968041	-0.0381944	0.989926	1.2161	0.593048	-0.400297	0.999767	0.495569	0.998436	0.32457	0.941737	0.0738542	0.988657	0.436619	0.931005
gene:Solyc01g160590.1	-0.0570155	0.977892	0.189711	0.953717	-0.220267	0.984267	0.0927385	0.979132	0.173145	0.966644	-0.248242	0.999767	0.145169	0.998436	0.138429	0.980773	0.407454	0.905409	0.453144	0.919494
gene:Solyc01g068100.4	-0.243123	0.328967	-0.0462288	0.937292	-0.13541	0.864093	-0.0865789	0.865752	-0.325481	0.307183	0.043764	0.999767	-0.146307	0.998436	-0.106763	0.863107	-0.0196124	0.980407	-0.0397968	0.969915
gene:Solyc01g068130.4	-0.0761398	0.891517	0.122429	0.886681	0.17475	0.934965	-0.123127	0.892863	0.355446	0.688763	-0.352281	0.965853	-0.171585	0.998436	-0.0573267	0.970507	0.0846979	0.944114	0.150498	0.889
gene:Solyc01g068140.5	-0.579274	0.541895	-0.494205	0.735237	0.548365	0.860371	0.0322757	0.987014	-0.131518	0.966644	0.408299	0.999767	-0.271584	0.998436	-0.103224	0.972709	0.534341	0.811604	0.398842	0.815657
gene:Solyc01g068150.3	0.516459	0.232867	-0.115237	0.898378	-0.000461057	0.999583	-0.132089	0.889525	-0.395458	0.616156	0.453162	0.774234	0.0581647	0.998436	0.160249	0.894385	-0.285112	0.805608	0.00722502	0.996928
gene:Solyc01g068160.4	-0.0856916	0.876	-0.188329	0.79896	0.0067997	0.998997	-0.225642	0.735629	0.11875	0.913183	0.0755858	0.999767	0.187536	0.998436	0.0247862	0.988852	-0.341012	0.740106	-0.0905835	0.952311
gene:Solyc01g068170.3	-0.132553	0.899323	-0.233075	0.88516	-0.741398	0.735076	0.311277	0.864638	-1.47646	0.173914	0.117797	0.999767	-0.617261	0.998436	-0.312117	0.873571	0.712926	0.744285	0.0895322	0.979911
gene:Solyc01g068180.3	0.0545563	0.922313	-0.247649	0.724107	-0.144564	0.950541	-0.127964	0.895961	0.396902	0.639035	-0.2844	0.999767	0.257066	0.998436	-0.135792	0.92476	-0.283633	0.812152	-0.291461	0.731643
gene:Solyc01g068190.3	-0.1498	0.802692	-0.0818245	0.93841	-0.178146	0.951586	0.190374	0.841125	0.509593	0.594051	-0.173721	0.999767	0.514017	0.911736	0.336017	0.735244	-0.274709	0.838512	-0.129066	0.932009
gene:Solyc01g068200.4	-0.143809	0.763412	0.115994	0.885509	0.145908	0.943922	0.00335573	0.997441	0.107666	0.918407	0.310624	0.959976	0.272382	0.992513	0.150185	0.883754	0.0971158	0.932649	0.243945	0.767767
gene:Solyc01g068210.3	-0.00185165	0.997375	0.019739	0.976997	-0.0107979	0.997045	-0.0767281	0.910064	0.141845	0.824759	-0.0455648	0.999767	0.107078	0.998436	-0.222141	0.696563	0.0666745	0.935038	-0.0787386	0.942035
gene:Solyc01g068240.3	0.167441	0.749279	0.0176059	0.985108	0.478597	0.528469	-0.141334	0.882155	0.227677	0.799783	0.0994258	0.999767	-0.151494	0.998436	0.124147	0.925086	0.0609501	0.960125	0.326431	0.683926
gene:Solyc01g068250.2	0.288108	0.752444	0.288189	0.83103	0.344569	0.906976	0.666033	0.596049	0.382808	0.817979	0.0433463	0.999767	0.0815851	0.998436	0.380073	0.815178	0.603458	0.780023	0.317499	0.839779
gene:Solyc01g068260.4	0.421281	0.216377	0.282018	0.59387	-0.0112879	0.997045	0.21151	0.720595	0.134214	0.874947	0.0382618	0.999767	0.183764	0.998436	-0.212026	0.784556	0.212863	0.812152	-0.210673	0.793023
gene:Solyc01g068270.3	0.0131049	0.980332	-0.387313	0.401299	-0.203941	0.878616	0.0824177	0.926792	-0.154191	0.844061	0.473616	0.396543	0.523367	0.514218	0.132873	0.89258	0.0219849	0.987438	0.0724402	0.959058
gene:Solyc01g068280.3	-0.151239	0.772446	0.591189	0.239051	0.00741064	0.998853	0.314792	0.644268	0.257826	0.752279	-0.17814	0.999767	0.0722751	0.998436	-0.142513	0.910029	0.199906	0.854018	-0.257399	0.793716
gene:Solyc01g068290.4	-0.0671569	0.921553	-0.125018	0.905818	-0.198305	0.942729	0.312196	0.723219	-0.338588	0.78766	-0.146513	0.999767	-0.286796	0.998436	0.402281	0.695024	-0.125994	0.939374	-0.0359087	0.985422
gene:Solyc01g068293.1	-0.954152	0.51383	0.244244	0.942342	0.249332	0.979256	-0.158942	0.96808	-0.384962	0.911634	0.529148	0.999767	-0.105146	0.998436	-0.554998	0.874251	0.0111211	0.996831	-0.384935	0.939699
gene:Solyc01g068305.1	-1.1156	0.368149	-0.664453	0.775157	0.263736	0.973939	-1.04728	0.550528	0.522798	0.843798	0.267708	0.999767	0.52677	0.998436	-0.628059	0.823917	-0.7289	0.805244	-0.309676	0.944826
gene:Solyc01g068320.3	-1.33909	0.305891	0.486441	0.865677	0.312007	0.966071	-0.448347	0.872605	-0.509082	0.863575	0.387767	0.999767	-0.433322	0.998436	-0.135764	0.98109	0.314638	0.930001	0.627221	0.857435
gene:Solyc01g068330.4	-0.222193	0.757112	0.458277	0.587061	0.15811	0.959938	0.128017	0.928463	-0.278036	0.829121	0.25829	0.999767	-0.177856	0.998436	-0.0666677	0.9769	0.145945	0.930001	-0.0487399	0.984152
gene:Solyc01g068340.3	-1.48684	0.302414	0.477379	0.879274	-0.350277	0.966931	0.503376	0.892101	0.175564	0.969841	-0.23776	0.999767	0.288082	0.998436	0.0461299	0.996053	0.878455	0.844629	0.421209	0.934658
gene:Solyc01g068350.3	0.238038	0.751521	0.379046	0.76174	0.182369	0.962054	0.157748	0.929503	-0.0104076	0.997261	-0.0259624	0.999767	-0.218739	0.998436	-0.0453567	0.988659	-0.0740198	0.977605	-0.277124	0.868051
gene:Solyc01g068360.4	-0.611234	0.24838	-0.661477	0.321182	-0.630021	0.595285	-0.160893	0.89841	-0.157782	0.914226	0.0875701	0.999767	0.559809	0.899487	-0.484413	0.569499	0.585703	0.64336	0.262184	0.849807
gene:Solyc01g068370.4	-0.665582	0.687141	-0.221561	0.950004	0.411146	0.956781	0.193699	0.96413	-2.18639	0.207068	0.702432	0.999767	-1.8951	0.639637	-0.303747	0.955488	0.989702	0.791082	0.492256	0.919221
gene:Solyc01g068380.3	1.3102	0.238908	0.0515847	0.987311	0.283046	0.963921	-0.706808	0.75791	0.301077	0.919505	0.265329	0.999767	0.283359	0.998436	0.0329757	0.996265	-0.773063	0.814757	-0.0332789	0.99609
gene:Solyc01g068390.3	-0.0681713	0.880355	0.00348997	0.995634	-0.0831381	0.967788	-0.145019	0.823132	0.0180393	0.988753	0.0528587	0.999767	0.154036	0.998436	0.0134382	0.993484	0.0500543	0.958376	0.208511	0.767181
gene:Solyc01g068400.3	0.165442	0.747647	-0.153936	0.864698	0.0480538	0.991772	0.252542	0.716052	0.0708348	0.958066	0.0107398	0.999767	0.0335208	0.998436	0.450464	0.472526	-0.036008	0.978894	0.161914	0.894312
gene:Solyc01g068410.5	0.409009	0.62239	-0.429296	0.64137	0.0909871	0.991772	-0.528692	0.651145	-0.993418	0.622209	-0.541525	0.999767	-1.62593	0.482983	-0.120233	0.971969	-0.768107	0.702757	-0.359648	0.854023
gene:Solyc01g068430.3	-1.05416	0.427422	0.648208	0.794243	0.20767	0.985535	0.0203241	0.994568	0.161188	0.967027	0.243342	0.999767	0.19686	0.998436	-0.00627702	0.998945	0.533414	0.868703	0.506813	0.88875
gene:Solyc01g068450.5	0.00366837	0.995822	0.403528	0.529803	0.0627333	0.98888	0.378037	0.630326	0.359586	0.665348	0.00653497	0.999767	0.303388	0.997111	-0.0927541	0.954483	0.507994	0.681371	0.0372032	0.983588
gene:Solyc01g068460.4	-0.243655	0.601899	0.336035	0.612132	0.336162	0.758678	0.0276825	0.980091	0.248724	0.757845	0.217968	0.999767	0.13053	0.998436	-0.0632091	0.969778	0.465888	0.645704	0.374996	0.607525
gene:Solyc01g068480.4	-0.635074	0.125043	0.061525	0.952413	-0.0686727	0.986708	-0.0583814	0.962752	-0.339545	0.670711	0.224105	0.999767	-0.046768	0.998436	-0.202584	0.855484	0.0814458	0.94958	-0.0627567	0.975861
gene:Solyc01g068490.5	-0.362071	0.85785	-0.871722	0.767936	1.20111	0.775655	-0.108135	0.979132	-0.485032	0.903825	0.790449	0.999767	-0.89569	0.998436	-0.101818	0.987749	0.0470513	0.996701	0.0533687	0.993469
gene:Solyc01g068500.5	0.800275	0.567084	-0.512031	0.860252	1.76528	0.344003	-0.309702	0.923338	0.619643	0.832469	-0.0267525	0.999767	-1.17238	0.904051	0.825583	0.767805	-0.441237	0.901427	0.694048	0.829888
gene:Solyc01g068510.1	-0.234365	0.914468	-0.768649	0.793861	-0.726381	0.899944	-0.858135	0.739918	1.06652	0.699922	-0.452174	0.999767	1.34072	0.900484	0.272345	0.962751	-0.153295	0.974393	0.977185	0.768771
gene:Solyc01g068520.1	-0.275963	0.877187	-0.51959	0.853019	0.0621185	0.996795	-0.608267	0.809587	-0.393002	0.908272	0.15831	0.999767	-0.29681	0.998436	-0.705903	0.815178	0.495968	0.882675	0.398332	0.934658
gene:Solyc01g068530.3	0.254848	0.624851	0.104856	0.923596	0.428912	0.663431	0.17564	0.851477	0.621401	0.281873	-0.117897	0.999767	0.0745914	0.998436	0.459203	0.532814	-0.153662	0.896438	0.129902	0.939875
gene:Solyc01g068540.3	0.127152	0.878359	-0.227782	0.889373	0.171059	0.964457	-0.167111	0.924007	0.441389	0.759616	-0.231787	0.999767	0.038543	0.998436	-0.00769635	0.997895	0.429433	0.813539	0.588848	0.509935
gene:Solyc01g068550.3	1.18048	0.376257	-0.524468	0.864924	-0.199215	0.98749	0.437988	0.886538	0.115812	0.976962	-0.195979	0.999767	0.119047	0.998436	0.978552	0.721772	-0.698398	0.844629	-0.157834	0.981039
gene:Solyc01g068560.3	0.281041	0.587518	-0.310602	0.670092	-0.211427	0.91371	0.508216	0.339233	-0.0413249	0.976534	-0.219024	0.999767	-0.0489222	0.998436	0.385373	0.615245	-0.0808311	0.949153	-0.203674	0.86204
gene:Solyc01g068580.5	-0.213528	0.609387	-0.0442622	0.959086	-0.111755	0.956848	0.25922	0.678056	-0.206181	0.800812	0.00128389	0.999767	-0.0931424	0.998436	0.322976	0.660147	-0.0645233	0.956345	-0.000767597	0.999206
gene:Solyc01g068590.4	-0.434875	0.152545	-0.115216	0.849124	-0.357225	0.547771	0.128938	0.832026	-0.250992	0.667127	0.154127	0.999767	0.260361	0.956774	-0.112263	0.886712	0.332372	0.64336	0.0911703	0.933947
gene:Solyc01g068620.4	-0.146242	0.756087	-0.180791	0.79902	-0.259508	0.856482	0.206112	0.768311	0.0424559	0.973588	0.0542371	0.999767	0.356201	0.957097	-0.0332517	0.984814	0.194563	0.848467	-0.044801	0.980333
gene:Solyc01g068630.3	-1.25967	0.409056	-1.09681	0.647898	-0.499969	0.946921	0.195766	0.962752	0.234379	0.960446	0.298338	0.999767	1.03269	0.982888	1.39147	0.52178	0.168405	0.968613	1.36411	0.497035
gene:Solyc01g068640.3	0.00695933	0.991639	0.167597	0.837358	-0.242409	0.893369	0.18499	0.823132	0.311546	0.75205	-0.314812	0.998466	0.239143	0.998436	0.396038	0.608112	-0.216189	0.858105	-0.00514141	0.997031
gene:Solyc01g079060.5	0.404594	0.343313	0.366559	0.53415	-0.190144	0.924431	-0.0163728	0.986796	0.274425	0.758043	-0.342681	0.947066	0.121888	0.998436	-0.315938	0.717651	-0.0389371	0.980407	-0.338502	0.62596
gene:Solyc01g079080.3	-0.700402	0.547652	-0.371901	0.884867	1.02955	0.721378	0.781098	0.675941	0.589975	0.819197	0.0425308	0.999767	-0.397047	0.998436	1.02982	0.584338	0.0286948	0.996831	0.277415	0.94098
gene:Solyc01g079090.4	0.103054	0.802692	0.0466067	0.952702	-0.0415726	0.989592	0.249925	0.614007	0.0655165	0.947706	-0.261413	0.946946	-0.154324	0.998436	0.349048	0.474891	-0.105212	0.902196	-0.00608895	0.996358
gene:Solyc01g079100.3	-0.598094	0.587938	0.487549	0.767701	-0.190187	0.980689	-0.127762	0.966814	0.0729584	0.979555	0.0680314	0.999767	0.331177	0.998436	0.228731	0.950793	-0.156539	0.960828	0.199954	0.956174
gene:Solyc01g079110.5	-0.138774	0.816479	0.255936	0.775478	0.258733	0.865615	0.0656181	0.959772	0.242572	0.795974	-0.139494	0.999767	-0.155656	0.998436	0.435895	0.582839	-0.353213	0.756996	0.017064	0.993469
gene:Solyc01g079130.2	-0.036961	0.986829	-0.58723	0.845185	1.05333	0.796251	-0.0681452	0.983001	0.321082	0.938134	0.676901	0.999767	-0.0553457	0.998436	-0.579113	0.876069	0.368845	0.927313	-0.142123	0.982984
gene:Solyc01g079150.4	-0.750552	0.418814	-0.154488	0.916477	0.331952	0.941783	0.204157	0.885665	0.00242302	0.999303	0.521606	0.999767	0.192076	0.998436	0.546913	0.62298	0.360706	0.816963	0.703463	0.39735
gene:Solyc01g079170.3	2.10994	0.0708329	1.1541	0.336925	2.49745	0.0497894	0.087003	0.976357	2.28768	0.114115	0.155527	0.999767	-0.0542474	0.998436	1.03653	0.469684	-0.293047	0.928606	0.656476	0.653671
gene:Solyc01g079180.4	0.418382	0.655673	1.00213	0.0826474	0.977527	0.460328	0.530149	0.542791	1.34469	0.0642938	0.450126	0.999767	0.81729	0.639637	0.914008	0.112851	0.733301	0.625635	1.11716	0.00729384
gene:Solyc01g079200.5	-0.765232	0.667072	-2.05585	0.263592	0.689785	0.911791	0.343287	0.928353	-0.786073	0.803736	0.0940343	0.999767	-1.38182	0.89901	0.218808	0.972471	-0.335742	0.939374	-0.460221	0.936573
gene:Solyc01g079210.3	0.308653	0.49434	-0.461465	0.401879	-0.178655	0.930705	0.024918	0.980091	-0.1032	0.938181	-0.177405	0.999767	-0.101949	0.998436	-0.145421	0.909283	-0.115689	0.926513	-0.286027	0.754576
gene:Solyc01g079220.4	0.0664922	0.934937	-0.4433	0.630121	-0.193744	0.961238	-0.329674	0.737332	0.0186179	0.993593	0.00195453	0.999767	0.214316	0.998436	0.218377	0.88241	-0.168208	0.91985	0.379843	0.726623
gene:Solyc01g079230.4	0.121582	0.716908	0.0487477	0.942533	-0.108028	0.937194	0.0467051	0.948652	-0.117708	0.851726	-0.0911306	0.999767	-0.10081	0.998436	-0.239858	0.630703	0.0872094	0.904357	-0.199353	0.729831
gene:Solyc01g079240.3	0.304268	0.567351	0.0783984	0.94655	0.11802	0.964034	-0.0948236	0.936533	-0.028174	0.988753	-1.14286	0.0200108	-1.28905	0.0195162	-0.643378	0.336245	-0.761437	0.51576	-1.30999	0.000969267
gene:Solyc01g079250.3	0.0772828	0.831997	-0.122919	0.83144	-0.10575	0.941649	0.0424312	0.954894	-0.218975	0.665318	-0.00173793	0.999767	-0.114963	0.998436	-0.240137	0.636915	0.00577966	0.996831	-0.276788	0.531491
gene:Solyc01g079260.5	0.977715	0.33788	-0.538327	0.779107	-0.169382	0.988835	-0.208036	0.936533	0.363816	0.916851	-0.77255	0.999767	-0.239352	0.998436	-0.15829	0.975821	-1.24306	0.661399	-1.19331	0.455642
gene:Solyc01g079290.1	-0.808213	0.612381	0.176897	0.959974	-0.455699	0.950174	0.434833	0.889815	-0.0819909	0.986091	-0.407376	0.999767	-0.0336673	0.998436	-1.0168	0.715337	1.03067	0.76405	-0.420964	0.936378
gene:Solyc01g079300.5	0.344813	0.859711	0.418504	0.902072	-1.98636	0.293259	-0.874977	0.71681	-0.719811	0.811252	-0.950182	0.993232	0.316366	0.998436	-0.196073	0.973993	-1.34306	0.70068	-0.664153	0.868051
gene:Solyc01g079310.3	0.384432	0.340659	-0.105226	0.907764	-0.150068	0.943777	0.0662298	0.952515	0.288966	0.732986	-0.351279	0.935845	0.0877549	0.998436	-0.136841	0.900283	0.359877	0.727515	0.156806	0.888574
gene:Solyc01g079320.5	-2.61323	0.0286526	0.502372	0.837358	-0.167348	0.988835	0.391181	0.901844	-0.256202	0.949236	-0.212265	0.999767	-0.301119	0.998436	0.144558	0.976565	0.678437	0.852352	0.431813	0.902539
gene:Solyc01g079330.3	-0.214433	0.596537	-0.0180181	0.981527	0.0336666	0.992825	-0.236299	0.699547	-0.237679	0.757845	0.198384	0.999767	-0.0729619	0.998436	-0.0604744	0.967166	-0.0810924	0.940186	0.094732	0.943142
gene:Solyc01g079340.3	-0.575315	0.099734	-0.0566261	0.948702	-0.12705	0.946536	-0.229016	0.708439	-0.187553	0.809434	0.0754374	0.999767	0.0149347	0.998436	-0.0515735	0.972664	-0.07528	0.943741	0.102162	0.941377
gene:Solyc01g079350.3	0.0797112	0.85075	-0.0596572	0.936298	-0.140794	0.918026	0.218122	0.676643	-0.541538	0.119827	0.296216	0.851781	-0.104528	0.998436	0.0591057	0.962331	0.0566093	0.953353	-0.102407	0.929789
gene:Solyc01g079360.4	0.0201429	0.983103	-0.795059	0.504125	-1.34232	0.187994	-0.995076	0.263528	-1.53355	0.158969	-0.490791	0.96595	-0.682028	0.998436	-0.567019	0.720605	-0.717172	0.70068	-0.289114	0.90703
gene:Solyc01g079370.5	-0.760989	0.599662	-1.04705	0.626598	-0.166893	0.990223	0.455783	0.876919	-0.207358	0.962428	0.160773	0.999767	0.120309	0.998436	0.377089	0.929474	0.410502	0.912422	0.331808	0.945286
gene:Solyc01g079390.5	-0.429141	0.655673	0.398126	0.838042	-0.257888	0.956686	0.279149	0.89953	-0.167884	0.945396	0.236862	0.999767	0.326866	0.998436	-0.50481	0.809919	0.45759	0.858545	-0.32637	0.903825
gene:Solyc01g079400.3	-0.0810693	0.864514	-0.308454	0.52082	0.110182	0.956848	0.0616186	0.946788	0.161819	0.860127	-0.0473733	0.999767	0.00426455	0.998436	0.0458032	0.975292	-0.177798	0.849993	-0.193613	0.807054
gene:Solyc01g079410.3	-0.171207	0.71046	-0.00725863	0.993946	0.303576	0.796251	-0.202321	0.748916	0.196887	0.821632	0.231306	0.999767	0.124617	0.998436	0.267669	0.717803	-0.335095	0.710722	0.134895	0.905574
gene:Solyc01g079420.4	0.167282	0.798487	-0.0143576	0.991843	0.0340502	0.994522	0.13873	0.907461	0.255343	0.810038	-0.157641	0.999767	0.0636521	0.998436	0.686857	0.299119	-0.167828	0.902196	0.380299	0.716325
gene:Solyc01g079430.2	-0.684675	0.720204	-0.296431	0.935442	0.410635	0.957759	-0.136782	0.9754	-0.804843	0.798	0.23062	0.999767	-0.984858	0.998436	0.0319151	0.996271	0.419696	0.926149	0.588392	0.892279
gene:Solyc01g079440.1	-0.195746	0.921681	-0.087349	0.979077	0.96679	0.816786	-0.356821	0.914888	-0.329931	0.932957	1.68996	0.540996	0.393236	0.998436	0.319706	0.944021	1.02318	0.765658	1.6997	0.310803
gene:Solyc01g079450.3	-0.358556	0.239318	0.157355	0.793149	0.216427	0.810398	-0.257643	0.585224	0.10668	0.883652	0.327168	0.716595	0.217421	0.976239	0.0449962	0.971637	-0.0784006	0.928606	0.224239	0.731643
gene:Solyc01g079460.2	0.392773	0.725082	0.673845	0.71218	-0.160705	0.98749	0.50184	0.782378	0.291026	0.913183	0.265441	0.999767	0.717172	0.992969	0.12265	0.972664	0.630977	0.812152	0.251787	0.931005
gene:Solyc01g079470.5	-0.223132	0.730538	-0.0850492	0.958405	0.167157	0.950174	0.635601	0.508521	0.00989323	0.995921	-0.511557	0.882317	-0.66882	0.643036	0.348271	0.86532	-0.81786	0.681415	-1.10519	0.0591577
gene:Solyc01g079480.3	0.0646536	0.907347	-0.263643	0.684516	-0.699066	0.0781458	0.115332	0.895724	-0.425849	0.462231	-0.0472666	0.999767	0.225951	0.998436	-0.108208	0.930821	0.286011	0.762337	0.062471	0.970432
gene:Solyc01g079500.5	-0.114633	0.774667	0.0091125	0.991445	0.27654	0.723085	-0.267771	0.566117	0.496027	0.19415	-0.283266	0.911274	-0.0637795	0.998436	0.0287236	0.984765	-0.287643	0.70068	0.00885151	0.995361
gene:Solyc01g079490.2	0.156461	0.864702	-0.326982	0.812749	0.191603	0.965251	-1.05197	0.187899	0.449569	0.803736	-0.390139	0.999767	-0.132172	0.998436	-0.392534	0.80772	-0.399716	0.824795	0.259724	0.907858
gene:Solyc01g079510.3	-0.206848	0.607148	0.104837	0.89537	-0.239974	0.823443	0.150846	0.839188	-0.134602	0.877616	-0.122529	0.999767	-0.0171571	0.998436	-0.33462	0.599447	0.30825	0.737095	-0.177216	0.85868
gene:Solyc01g079550.2	0.597498	0.673229	0.0629434	0.982652	-0.984815	0.785355	1.10806	0.554228	-0.314684	0.935135	-1.22748	0.844912	-0.557353	0.998436	0.349756	0.934915	-0.326289	0.930001	-1.0846	0.630296
gene:Solyc01g079570.3	-0.865903	0.0810622	-0.0606855	0.958271	-0.390364	0.806213	-0.162843	0.878011	-0.310543	0.76056	0.238627	0.999767	0.318448	0.998436	-0.00577662	0.997895	0.421478	0.706916	0.578544	0.318314
gene:Solyc01g079580.3	0.318336	0.517449	-0.19706	0.801752	0.719599	0.244114	0.212616	0.810904	0.201186	0.857746	0.338026	0.998323	-0.180388	0.998436	0.197052	0.866509	-0.000173152	0.999907	-0.0157362	0.993319
gene:Solyc01g079590.3	0.0180122	0.981439	-0.230859	0.794394	0.00160904	0.999583	-0.00032816	0.999881	0.0521669	0.973588	0.0117677	0.999767	0.0623255	0.998436	-0.0762257	0.968546	-0.0311931	0.986126	-0.107091	0.954259
gene:Solyc01g079600.4	0.28808	0.607338	0.0434148	0.973594	-0.204508	0.943922	0.353269	0.742528	0.156357	0.916619	0.013718	0.999767	0.374584	0.998436	-0.665597	0.474891	0.537124	0.742328	-0.481742	0.640116
gene:Solyc01g079610.3	-0.0779342	0.874629	0.510859	0.226977	0.404555	0.521818	0.0341576	0.973398	0.27827	0.677325	-0.101463	0.999767	-0.227748	0.997111	0.24989	0.734592	-0.147415	0.873883	0.0683173	0.963072
gene:Solyc01g079620.5	-0.121391	0.936354	-0.0745155	0.976221	-0.643863	0.888175	0.384298	0.841289	-0.185486	0.966644	-1.80292	0.321711	-1.34454	0.855467	0.515253	0.855484	-0.959986	0.742328	-0.829031	0.570945
gene:Solyc01g079640.5	0.201601	0.695299	-0.100327	0.919289	-0.0973108	0.977842	0.302685	0.711695	0.45577	0.594051	-0.043375	0.999767	0.509706	0.851747	-0.183614	0.876369	0.398828	0.748013	-0.0874715	0.9599
gene:Solyc01g079630.3	0.531451	0.288027	-0.4613	0.526452	0.252302	0.913363	0.596798	0.480439	-0.227473	0.879071	0.144907	0.999767	-0.334867	0.998436	-0.158781	0.927583	0.666262	0.660013	-0.0893171	0.965023
gene:Solyc01g079650.3	0.0849112	0.860041	-0.0989644	0.903482	0.00581609	0.998988	0.174378	0.808734	0.108499	0.908683	0.0286704	0.999767	0.131353	0.998436	-0.0912747	0.938812	0.321112	0.725754	0.055459	0.97356
gene:Solyc01g079660.2	-0.43633	0.772761	1.31288	0.424452	0.310845	0.961771	0.854394	0.641136	0.14369	0.96877	-0.256097	0.999767	-0.423251	0.998436	0.586061	0.806645	0.637068	0.832308	0.368735	0.903825
gene:Solyc01g079670.2	-0.209533	0.904306	0.0943942	0.975267	-0.257724	0.975895	-0.040449	0.988147	-0.0336681	0.993593	-0.253468	0.999767	-0.0294116	0.998436	0.0730726	0.988852	-0.53901	0.863203	-0.425489	0.920097
gene:Solyc01g079680.3	-0.289818	0.591217	-0.262901	0.764284	0.080863	0.985525	-0.554004	0.346987	0.226548	0.832824	-0.0242741	0.999767	0.12141	0.998436	0.217331	0.858773	-0.465511	0.681415	0.305824	0.778489
gene:Solyc01g079700.3	-1.21767	0.496049	-0.219131	0.956986	-0.27875	0.983622	-0.645566	0.853856	-0.836038	0.801873	0.358103	0.999767	-0.199185	0.998436	0.30933	0.961164	-0.09757	0.987438	0.857326	0.838117
gene:Solyc01g079710.3	0.334973	0.317326	0.157994	0.800998	0.162922	0.893369	0.0684104	0.935691	0.0135574	0.991952	-0.0247436	0.999767	-0.174108	0.998436	0.206393	0.773388	-0.0442628	0.962741	0.0937194	0.939699
gene:Solyc01g079720.3	0.0869198	0.888106	-0.173557	0.839971	0.0339639	0.994028	0.163734	0.870867	0.0403746	0.97842	-0.160846	0.999767	-0.154435	0.998436	0.0121399	0.996265	0.0148208	0.996831	-0.136773	0.931922
gene:Solyc01g079740.4	-0.868204	0.0680508	0.0113798	0.992638	-0.42003	0.746415	-0.192248	0.84168	-0.32598	0.714865	0.325727	0.982028	0.419777	0.943218	0.0896163	0.957164	0.437071	0.70068	0.718935	0.100581
gene:Solyc01g079750.3	-0.123825	0.805991	0.163579	0.830645	0.0839742	0.976881	0.00459068	0.996643	0.0446481	0.972662	-0.0758728	0.999767	-0.115199	0.998436	0.0515102	0.975173	0.0450685	0.97094	0.091988	0.951955
gene:Solyc01g079760.3	-0.3326	0.415734	0.0074008	0.994285	-0.15409	0.943777	0.0658227	0.952158	-0.3578	0.672551	-0.0115847	0.999767	-0.215294	0.998436	0.213481	0.821208	0.0162276	0.994972	0.163886	0.879282
gene:Solyc01g079770.2	-0.641256	0.315085	-0.749014	0.406903	-0.343132	0.913298	-0.053559	0.977813	1.33589	0.13556	-0.963534	0.589775	0.71549	0.877364	0.371814	0.818116	-0.392544	0.841802	0.0328293	0.989506
gene:Solyc01g079780.3	-0.182048	0.765579	0.289326	0.717694	0.00450128	0.999583	-0.300152	0.708701	-0.16076	0.905781	0.100284	0.999767	-0.0649768	0.998436	0.325963	0.739921	-0.126725	0.928124	0.49939	0.455123
gene:Solyc01g079790.5	-0.26746	0.565483	-0.158135	0.852588	-0.098988	0.969398	0.0543671	0.962724	0.023932	0.987534	-0.0882102	0.999767	0.0347098	0.998436	0.243127	0.786504	-0.156869	0.880497	0.0318909	0.985762
gene:Solyc01g079800.5	0.60708	0.378457	-0.416566	0.682629	0.299966	0.938814	-0.0330556	0.98282	0.273608	0.887617	0.129785	0.999767	0.103426	0.998436	-0.0166375	0.996265	-0.111844	0.957879	-0.0954261	0.969282
gene:Solyc01g079810.4	-0.0252027	0.96056	-0.413439	0.337	-0.156078	0.91821	-0.236895	0.687548	0.038352	0.97333	-0.204377	0.999767	-0.00994723	0.998436	-0.189616	0.819348	-0.0668279	0.94958	-0.019549	0.989506
gene:Solyc01g079820.3	0.0812915	0.85075	0.0634777	0.934551	0.0621088	0.977842	0.0385476	0.967645	0.266263	0.646576	0.0208804	0.999767	0.225034	0.982888	0.305372	0.571246	-0.0679581	0.939399	0.198866	0.787006
gene:Solyc01g079840.3	-0.0328243	0.942382	-0.172616	0.746969	0.25843	0.746415	-0.384488	0.2863	-0.0546432	0.957506	0.149935	0.999767	-0.163138	0.998436	0.0925163	0.92193	-0.255651	0.737024	0.221353	0.7184
gene:Solyc01g079850.3	-0.241993	0.774925	-0.10085	0.949118	-0.456729	0.840389	0.504545	0.656225	0.553199	0.664037	-0.303964	0.999767	0.705964	0.868379	0.266945	0.857546	0.601435	0.740355	0.363835	0.760586
gene:Solyc01g079860.3	0.0741773	0.898328	0.0106561	0.991843	0.139866	0.950541	-0.052406	0.965675	0.0722002	0.960906	0.128294	0.999767	0.0606284	0.998436	0.0764277	0.962838	-0.237796	0.829435	-0.108963	0.941431
gene:Solyc01g079870.4	0.0490526	0.90568	-0.021414	0.975267	0.301485	0.596712	-0.178231	0.704652	0.350933	0.386946	0.118722	0.999767	0.16817	0.998436	0.231065	0.666232	-0.330541	0.632947	0.0787545	0.941437
gene:Solyc01g079880.3	-0.342814	0.492265	-0.491045	0.446743	-0.510787	0.567516	-0.293196	0.697859	0.0892778	0.950102	0.271219	0.999767	0.871284	0.166887	-0.0488525	0.980773	-0.388342	0.726836	-0.143999	0.932009
gene:Solyc01g079940.5	1.05499	0.351129	-0.214056	0.934744	0.069067	0.994904	-0.42796	0.863681	1.16431	0.584213	-0.747433	0.999767	0.347809	0.998436	0.15903	0.970032	0.053417	0.992283	0.640408	0.783467
gene:Solyc01g079950.4	0.303293	0.661334	-0.284318	0.802492	0.171183	0.964373	-0.595627	0.565374	0.327329	0.795338	0.373433	0.999767	0.529579	0.954381	0.0789621	0.973892	0.233875	0.891122	0.908464	0.143403
gene:Solyc01g079960.2	0.507577	0.762091	0.562884	0.843841	-0.504953	0.9422	-0.507876	0.854654	0.423281	0.903172	-0.546954	0.999767	0.38128	0.998436	0.674657	0.837149	-1.05007	0.748013	0.132467	0.983371
gene:Solyc01g079980.4	-0.0191204	0.986882	0.21657	0.885527	0.528697	0.832458	0.113709	0.959696	0.65943	0.728547	-0.726556	0.959976	-0.595823	0.988778	0.519004	0.794929	-0.556422	0.815217	-0.151126	0.959814
gene:Solyc01g080010.2	-0.381124	0.664389	-0.0888202	0.965045	-0.196813	0.976301	0.128757	0.958457	-0.375511	0.908272	-1.13166	0.709414	-1.31036	0.720823	0.500018	0.85574	-1.15176	0.657635	-0.780499	0.604094
gene:Solyc01g080020.2	-0.139857	0.813129	0.357118	0.701548	-0.13989	0.957267	-0.303593	0.749801	-0.316198	0.741086	0.0434189	0.999767	-0.132889	0.998436	-0.0864763	0.969024	-0.298079	0.835538	-0.0809624	0.974256
gene:Solyc01g080040.3	0.55714	0.309005	-0.318547	0.762295	0.0975847	0.985583	0.142128	0.914419	0.218222	0.8721	0.188773	0.999767	0.309411	0.998436	-0.0349273	0.987867	0.255569	0.867658	0.0785144	0.969777
gene:Solyc01g080050.5	-0.0293992	0.989485	1.73041	0.377112	0.149097	0.991772	-0.426703	0.891392	-0.289254	0.950963	-0.888663	0.999767	-1.32701	0.908603	-0.0335063	0.996265	-1.73057	0.63181	-1.33737	0.576665
gene:Solyc01g080070.4	0.272186	0.463856	0.283528	0.615155	0.232134	0.824256	-0.0431116	0.966628	0.455673	0.313935	-0.0476159	0.999767	0.175923	0.998436	0.180423	0.829067	-0.110028	0.904925	0.113506	0.930361
gene:Solyc01g080080.3	0.180279	0.633362	-0.26758	0.587281	0.0540839	0.986834	-0.266239	0.591871	-0.156406	0.841248	0.162106	0.999767	-0.0483834	0.998436	0.137582	0.870851	-0.124199	0.884709	0.279622	0.62403
gene:Solyc01g080100.3	0.562611	0.514196	-0.747481	0.552923	-0.782915	0.749212	-0.141713	0.943274	0.00508457	0.998879	-0.511176	0.999767	0.276823	0.998436	-0.0804729	0.979409	0.0569873	0.983003	0.118228	0.967336
gene:Solyc01g080110.3	0.054778	0.93592	-0.427428	0.511121	-0.306089	0.837094	-0.36354	0.608656	0.0516289	0.973303	-0.278045	0.999767	0.0796731	0.998436	0.374339	0.679047	-0.43922	0.70068	0.298659	0.767181
gene:Solyc01g080120.2	0.14527	0.931716	-0.223367	0.938902	-0.635109	0.878618	0.459974	0.849714	0.307759	0.921576	-0.347291	0.999767	0.595578	0.998436	-0.198506	0.965729	0.0113415	0.996831	-0.647139	0.825637
gene:Solyc01g080130.2	-0.0843503	0.880366	-0.270197	0.661966	-0.428324	0.652914	-0.00180668	0.998583	-0.552236	0.50249	-0.520268	0.622245	-0.64418	0.647017	-0.0709884	0.964588	-0.125164	0.910971	-0.194346	0.8563
gene:Solyc01g080140.3	0.326303	0.393211	-0.157044	0.826985	0.161224	0.921052	-0.0421014	0.968166	0.257266	0.727247	-0.253635	0.999767	-0.157593	0.998436	0.383022	0.517	-0.522516	0.579123	-0.0973931	0.941811
gene:Solyc01g080150.3	0.0534437	0.981736	-0.429143	0.911085	0.101629	0.994522	-0.187294	0.968443	0.530213	0.891726	-0.0335815	0.999767	0.395002	0.998436	0.0987113	0.987749	0.85085	0.830267	1.13685	0.681179
gene:Solyc01g080160.5	-0.180309	0.651234	-0.114925	0.865489	-0.0440603	0.99126	-0.245742	0.631033	0.165467	0.838178	0.0453942	0.999767	0.254921	0.987692	0.215451	0.762102	-0.222045	0.789844	0.239148	0.703825
gene:Solyc01g080170.3	0.269745	0.664314	-0.2938	0.743276	0.337115	0.849943	0.386369	0.655775	0.166949	0.913879	0.0658795	0.999767	-0.104287	0.998436	0.467875	0.624717	0.0488508	0.980394	0.130356	0.941738
gene:Solyc01g080180.3	0.318382	0.533121	0.36436	0.588782	-0.140997	0.962464	-0.0820943	0.949568	0.0484994	0.976959	-0.10453	0.999767	0.0849666	0.998436	-0.267979	0.795466	0.152968	0.911432	-0.032917	0.986504
gene:Solyc01g080190.3	-0.419159	0.433017	-0.0616112	0.964607	0.254465	0.90437	0.345245	0.777871	-0.433963	0.696335	0.205898	0.999767	-0.48253	0.956774	0.0924114	0.969778	0.375227	0.836559	0.122393	0.954259
gene:Solyc01g080200.3	-0.0929838	0.876527	0.142294	0.871706	0.0615992	0.98888	0.0834007	0.942178	0.217711	0.806892	0.291821	0.999767	0.447932	0.814998	-0.0254734	0.989018	0.0597448	0.962741	-0.0491293	0.981039
gene:Solyc01g080210.3	-0.0769808	0.935542	-0.333317	0.820316	0.239065	0.950541	0.0845347	0.971077	1.19741	0.221063	-0.703008	0.891752	0.255333	0.998436	0.780273	0.590457	-0.4932	0.839431	0.202539	0.938228
gene:Solyc01g080220.3	0.787482	0.166809	0.177332	0.903987	0.876062	0.328152	-0.105614	0.953131	-0.158409	0.954176	-0.209222	0.999767	-1.24369	0.353846	-0.454829	0.772626	-0.435325	0.816474	-0.784539	0.329182
gene:Solyc01g080240.4	-0.0609646	0.893098	-0.191238	0.730067	-0.134414	0.92548	-0.0369242	0.968538	-0.0109241	0.993593	-0.0186578	0.999767	0.104832	0.998436	-0.0313306	0.983029	0.059719	0.948733	0.0653126	0.959955
gene:Solyc01g080250.3	-0.292193	0.458427	-0.296909	0.588622	-0.116356	0.950655	-0.301697	0.584724	-0.168133	0.847082	-0.102109	0.999767	-0.153886	0.998436	0.139798	0.884239	-0.0857987	0.932649	0.355696	0.53486
gene:Solyc01g080260.3	-0.535331	0.660757	-0.481691	0.843111	0.249777	0.977501	-0.444245	0.824602	0.0417046	0.993593	0.461212	0.999767	0.25314	0.998436	-0.535632	0.802083	0.0319133	0.996701	-0.0594736	0.988604
gene:Solyc01g080270.3	0.121713	0.812853	-0.228075	0.738571	-0.294842	0.822264	0.293475	0.655732	-0.158533	0.872014	0.168254	0.999767	0.304563	0.98057	-0.108375	0.933204	0.365588	0.707465	-0.0362611	0.983505
gene:Solyc01g080280.3	-0.260042	0.612429	-0.364755	0.618694	0.177557	0.937194	-0.0930504	0.935703	0.10835	0.932745	-0.178973	0.999767	-0.248181	0.998436	0.407965	0.601946	-0.206032	0.855252	0.294983	0.767767
gene:Solyc01g080290.3	0.524515	0.454109	-0.133353	0.923376	0.0599883	0.992825	-0.181541	0.89581	0.348167	0.803878	0.0644402	0.999767	0.352619	0.998436	-0.237482	0.883641	-0.0593991	0.975472	-0.11534	0.963066
gene:Solyc01g080310.4	-0.185647	0.888255	-1.16998	0.376825	-0.151824	0.986708	0.0328637	0.989561	-0.432796	0.863345	-0.144469	0.999767	-0.425442	0.998436	-0.76849	0.63724	1.01982	0.681415	0.218469	0.950995
gene:Solyc01g080320.3	-1.34817	0.367573	-1.51072	0.464596	-1.08997	0.785211	-0.655548	0.812884	-1.6114	0.441026	0.385563	0.999767	-0.135862	0.998436	-1.10114	0.694558	0.0537729	0.994972	-0.391816	0.941811
gene:Solyc01g080330.5	0.0355888	0.947615	-0.199411	0.76932	0.00714637	0.998598	-0.199425	0.747193	0.0664229	0.954144	-0.0177884	0.999767	0.0414882	0.998436	0.360714	0.532814	-0.233281	0.788331	0.326858	0.59065
gene:Solyc01g080340.4	-0.30998	0.577681	0.318261	0.700501	0.00808397	0.999051	0.521003	0.487413	-0.543387	0.570415	0.439072	0.899583	-0.112398	0.998436	-0.344724	0.740986	0.398875	0.779196	-0.466852	0.493521
gene:Solyc01g080350.3	0.255967	0.652066	-0.650306	0.303338	0.0950304	0.98245	-0.0868995	0.948652	0.430062	0.670523	-0.174455	0.999767	0.160576	0.998436	0.131639	0.935354	0.00762352	0.996831	0.226162	0.863655
gene:Solyc01g080360.3	-0.633059	0.657919	0.23724	0.932641	-0.142012	0.991772	0.602469	0.834307	0.12288	0.976494	-0.257029	0.999767	0.00786273	0.998872	-0.265095	0.952896	1.03032	0.779798	0.162759	0.97541
gene:Solyc01g080370.3	-0.968603	0.506352	-0.426765	0.891298	0.0124314	0.999583	-0.877915	0.691798	0.39779	0.908272	0.029827	0.999767	0.415186	0.998436	0.57059	0.868589	-1.43516	0.64336	0.0133494	0.997334
gene:Solyc01g080380.5	-0.290571	0.882463	0.13862	0.96571	-0.328653	0.970271	-0.444873	0.889112	1.25221	0.612358	-0.705962	0.999767	0.874904	0.998436	0.761903	0.789364	0.254733	0.952166	1.46151	0.376221
gene:Solyc01g080400.3	0.0727778	0.900812	0.05548	0.954996	0.222241	0.884315	-0.0823348	0.940352	-0.379912	0.665348	0.0946517	0.999767	-0.507501	0.775082	0.134868	0.916843	-0.107675	0.932649	0.109528	0.941461
gene:Solyc01g080410.3	0.668287	0.235617	-0.180195	0.891298	-0.158657	0.957832	0.17895	0.899966	-0.461211	0.635743	0.569753	0.754775	0.267199	0.998436	-0.478528	0.627959	0.873431	0.572969	0.215952	0.903825
gene:Solyc01g080420.1	1.36661	0.478827	-0.94623	0.789243	-0.769024	0.924048	-0.312608	0.948314	1.11174	0.75205	-1.07842	0.999767	0.802344	0.998436	0.359755	0.956375	0.472819	0.927012	1.14518	0.768192
gene:Solyc01g080430.5	-0.491131	0.149804	0.338345	0.486016	0.335716	0.680485	-0.0839847	0.921244	-0.00450051	0.997415	0.403957	0.694897	0.0637407	0.998436	-0.104891	0.924735	0.0357286	0.975221	0.0148227	0.992346
gene:Solyc01g080450.5	-0.11971	0.943216	0.0298024	0.991843	0.0634989	0.995742	0.420091	0.886685	0.22948	0.955135	-0.236781	0.999767	-0.0708	0.998436	-0.151352	0.974729	0.856983	0.803232	0.28554	0.942035
gene:Solyc01g080460.3	0.0622164	0.969076	-0.517024	0.686837	-0.545879	0.914695	0.0853112	0.969792	-0.0453345	0.993593	-0.0061367	0.999767	0.494408	0.998436	-0.248072	0.908636	0.213361	0.928182	-0.120022	0.965023
gene:Solyc01g080470.3	-0.247103	0.552181	-0.151288	0.851012	-0.0945389	0.976881	0.375016	0.545613	0.897178	0.0747177	-0.537264	0.665542	0.454452	0.874801	0.0229774	0.990652	0.129036	0.920773	-0.223003	0.800214
gene:Solyc01g080480.4	-0.543158	0.732932	0.443076	0.884283	0.108017	0.992825	-0.270578	0.935703	-0.142874	0.970812	0.738572	0.999767	0.48768	0.998436	0.149133	0.978404	-0.0807335	0.9863	0.338978	0.944728
gene:Solyc01g080490.2	0.534367	0.753605	1.86517	0.241258	0.236833	0.985525	-1.04812	0.590766	-0.328311	0.939005	0.00218361	0.999767	-0.56296	0.998436	0.316241	0.934121	-0.391665	0.909569	0.972695	0.637264
gene:Solyc01g080500.2	-0.177582	0.632286	-0.0188609	0.979946	-0.207506	0.838546	-0.0738142	0.923154	-0.337106	0.525058	-0.0292088	0.999767	-0.15881	0.998436	0.227788	0.716952	-0.154078	0.848467	0.147525	0.865602
gene:Solyc01g080510.3	0.209023	0.633367	-0.0188247	0.981527	-0.278895	0.810398	0.580164	0.11529	-0.140789	0.88956	-0.226544	0.999767	-0.0884378	0.998436	0.192778	0.819242	0.0928619	0.928606	-0.294524	0.637264
gene:Solyc01g080530.3	0.0136278	0.985562	0.561533	0.3262	0.472239	0.641236	0.246804	0.784497	0.409693	0.677216	-0.21698	0.999767	-0.279526	0.998436	0.274309	0.791386	0.186189	0.888454	0.213694	0.853429
gene:Solyc01g080540.3	0.497359	0.379297	-0.456659	0.599352	-0.163921	0.952577	-0.021726	0.986205	0.173656	0.900386	-0.175823	0.999767	0.161755	0.998436	0.318571	0.791386	-0.0931503	0.953353	0.247147	0.869328
gene:Solyc01g080570.5	-0.43968	0.769117	-0.123948	0.966586	0.170894	0.988714	-0.412231	0.874991	0.328968	0.91676	0.101643	0.999767	0.259717	0.998436	-0.328786	0.933352	-0.187472	0.957144	-0.104027	0.984678
gene:Solyc01g080580.5	-0.33393	0.559109	-0.85385	0.126312	-0.994174	0.0720568	-0.272834	0.756475	-1.36239	0.00176881	0.756475	0.25857	0.388257	0.982981	-0.682247	0.266831	0.757301	0.543324	0.347888	0.747798
gene:Solyc01g080590.3	0.289752	0.626298	-0.157262	0.891895	-0.23661	0.91371	0.182024	0.865262	0.306526	0.764101	-0.256056	0.999767	0.28708	0.998436	0.569879	0.444203	-0.196872	0.880012	0.190983	0.903263
gene:Solyc01g080610.3	-0.94033	0.414063	0.700185	0.696745	0.112076	0.991772	0.564967	0.794542	-0.54637	0.804443	0.408713	0.999767	-0.249734	0.998436	0.459723	0.866509	0.25296	0.943136	0.147717	0.973623
gene:Solyc01g080620.3	-0.0424669	0.960576	-0.133143	0.924402	-0.204454	0.952188	-0.265181	0.837255	-0.440851	0.75515	0.000181045	0.999767	-0.236215	0.998436	0.33317	0.828343	-0.40562	0.816474	0.19273	0.923218
gene:Solyc01g080640.3	-0.938899	2.88027e-05	-0.172593	0.775478	-0.254085	0.775655	-0.359842	0.376068	-0.857951	0.00274603	0.0163491	0.999767	-0.587516	0.221976	-0.265896	0.662427	-0.312704	0.681415	-0.218758	0.759732
gene:Solyc01g080660.3	0.504667	0.107716	-0.134084	0.839746	-0.0920698	0.9631	0.151155	0.826057	-0.0435943	0.96845	0.108575	0.999767	0.157051	0.998436	0.220478	0.767805	-0.0255288	0.983295	0.0437938	0.978836
gene:Solyc01g080670.3	-0.131678	0.691921	-0.307462	0.426833	-0.218114	0.781718	0.092866	0.883097	-0.301375	0.486157	0.138005	0.999767	0.0547446	0.998436	-0.395193	0.275065	0.202702	0.775052	-0.285356	0.520061
gene:Solyc01g080680.4	-0.182025	0.921345	0.957436	0.660666	0.140627	0.991772	-0.282927	0.933013	0.159983	0.96845	-0.131851	0.999767	-0.112495	0.998436	0.9848	0.679348	-0.563438	0.872061	0.704289	0.808286
gene:Solyc01g080690.3	-0.114956	0.812575	-0.21808	0.736827	-0.15193	0.946921	0.0127549	0.988849	-0.0794546	0.95682	0.0645372	0.999767	0.137012	0.998436	-0.0672896	0.965608	-0.164525	0.880012	-0.244569	0.76535
gene:Solyc01g080700.4	-0.0321854	0.963462	-0.317549	0.644086	-0.375277	0.802451	0.121247	0.908914	0.0313989	0.98524	-0.070791	0.999767	0.335885	0.998436	-0.69376	0.207446	0.33121	0.775214	-0.483796	0.427845
gene:Solyc01g080720.4	0.0756105	0.948299	0.0226988	0.992643	-0.290683	0.950541	-0.635796	0.687739	-1.11594	0.41621	0.445634	0.999767	-0.379625	0.998436	0.0664443	0.987374	-0.156127	0.957144	0.546114	0.789815
gene:Solyc01g080740.1	-0.904193	0.584004	-0.474374	0.891883	-0.531565	0.943777	0.685011	0.816064	0.0163519	0.997438	-0.392206	0.999767	0.155711	0.998436	-0.00172784	0.999742	0.936411	0.803647	0.249672	0.967879
gene:Solyc01g080750.3	0.296611	0.472667	0.210883	0.774825	0.368878	0.648421	0.181454	0.807456	0.350028	0.591121	-0.0944399	0.999767	-0.11329	0.998436	0.227005	0.795466	-0.25209	0.789922	-0.206539	0.833458
gene:Solyc01g080760.4	-0.323706	0.447612	0.222265	0.746526	-0.0282301	0.994484	0.0911391	0.933776	-0.215858	0.787464	0.31465	0.946946	0.127022	0.998436	-0.201105	0.83388	0.534429	0.622549	0.242185	0.793023
gene:Solyc01g080770.3	-0.280095	0.533595	-0.619623	0.184195	-0.0119379	0.997393	-0.405679	0.489355	-0.265883	0.758321	0.164134	0.999767	-0.0898103	0.998436	-0.0630543	0.968546	0.105175	0.928327	0.4478	0.441476
gene:Solyc01g080780.2	-0.945511	0.132067	-0.362283	0.737146	-0.339697	0.924905	-0.238504	0.868025	-0.798168	0.513684	0.504445	0.962125	0.0459745	0.998436	0.0826593	0.976026	-0.234967	0.904925	0.0861965	0.975276
gene:Solyc01g080790.3	0.737052	0.412266	0.870213	0.469015	0.21077	0.977957	0.55528	0.733463	-0.49629	0.908272	-1.17519	0.897102	-1.88225	0.621054	-0.350655	0.930821	-0.585073	0.849024	-1.49101	0.16591
gene:Solyc01g080800.3	-0.80638	0.606209	-0.895872	0.728927	0.35824	0.962774	-0.464212	0.883186	-0.148541	0.973038	-0.321157	0.999767	-0.827938	0.998436	0.271906	0.961016	-0.963399	0.782068	-0.227281	0.970875
gene:Solyc01g080810.3	-0.294309	0.515145	0.399396	0.473757	0.224339	0.874126	0.0237944	0.980091	0.124885	0.913777	-0.144937	0.999767	-0.244391	0.998436	0.226343	0.807902	-0.233131	0.816963	-0.0305827	0.985779
gene:Solyc01g080820.1	-0.416814	0.783341	0.511008	0.841921	0.0296727	0.997393	-0.0518931	0.984433	-0.684707	0.771932	0.233706	0.999767	-0.480674	0.998436	-0.223	0.962024	-0.383507	0.904357	-0.554614	0.868051
gene:Solyc01g080830.3	0.233895	0.585644	-0.0713966	0.93841	-0.160184	0.94083	0.120091	0.895408	-0.226023	0.795338	0.0191646	0.999767	-0.0466747	0.998436	0.274881	0.731221	-0.0436266	0.97374	0.111163	0.935611
gene:Solyc01g080840.3	-0.195883	0.661334	0.168913	0.82	0.0417029	0.991772	0.2578	0.678515	0.0342581	0.976234	0.103484	0.999767	0.0960387	0.998436	-0.0982501	0.93762	0.197371	0.835999	-0.158679	0.884826
gene:Solyc01g080850.4	-0.166559	0.677595	-0.175479	0.776793	0.101891	0.955255	-0.204763	0.714022	0.0038674	0.997438	0.0021349	0.999767	-0.0958887	0.998436	0.0369298	0.979632	-0.0672055	0.944304	0.174487	0.838117
gene:Solyc01g080860.3	0.162985	0.670772	0.165205	0.791156	0.274796	0.737761	0.060495	0.944371	0.369788	0.455909	-0.0398251	0.999767	0.0551663	0.998436	0.217793	0.759286	-0.156282	0.853061	0.00101609	0.998945
gene:Solyc01g080880.4	0.104718	0.793246	0.00706214	0.993239	0.407017	0.41224	0.0381775	0.967943	0.232147	0.704564	0.0437969	0.999767	-0.131073	0.998436	0.378654	0.394125	-0.0133897	0.993721	0.327087	0.472837
gene:Solyc01g080890.2	0.359215	0.552986	-0.348108	0.683577	-0.263175	0.908772	-0.550042	0.415347	-0.0161344	0.993593	-0.201245	0.999767	0.0457953	0.998436	0.110407	0.956375	-0.540926	0.671006	0.119523	0.952326
gene:Solyc01g080900.5	-0.195295	0.746354	0.435985	0.532161	0.263363	0.8614	0.39963	0.571276	0.353946	0.671105	0.203006	0.999767	0.293589	0.997111	0.978398	0.0224274	0.132511	0.920773	0.711279	0.106522
gene:Solyc01g080910.2	-1.10866	0.11474	-0.366783	0.834551	-0.27749	0.952577	-0.240667	0.900451	-0.697215	0.706641	-0.195593	0.999767	-0.615318	0.998436	-0.728127	0.734695	-0.45378	0.856969	-0.941241	0.499142
gene:Solyc01g080930.4	-1.56508	0.196961	0.314986	0.893769	-0.0209653	0.998853	0.292671	0.91705	-0.302712	0.925044	0.243337	0.999767	-0.0384102	0.998436	-0.194643	0.963772	0.442371	0.886852	-0.0449427	0.99248
gene:Solyc01g080940.3	-0.481369	0.295286	-0.388176	0.585583	-0.170039	0.947674	-0.221572	0.80168	-0.152458	0.908272	-0.014775	0.999767	0.00280631	0.99893	-0.0741307	0.96772	-0.243455	0.844629	-0.0960141	0.958411
gene:Solyc01g080990.3	0.674062	0.682246	-0.568581	0.849124	-0.159444	0.991772	-0.848225	0.719116	-0.443659	0.906398	-0.884965	0.999767	-1.16918	0.947043	-0.160349	0.979409	-1.36014	0.687618	-0.672264	0.86204
gene:Solyc01g081000.3	1.12189	0.429908	-0.771583	0.768639	-0.0814153	0.994866	-0.565768	0.839109	-0.923089	0.730069	0.0373723	0.999767	-0.804302	0.998436	1.01604	0.710302	-1.20052	0.726836	0.381286	0.940519
gene:Solyc01g081010.4	-0.0702309	0.860615	-0.451752	0.205876	-0.208884	0.810398	-0.228013	0.621876	-0.119892	0.859562	0.103546	0.999767	0.192539	0.997111	-0.216092	0.715032	-0.169386	0.816474	-0.157466	0.834384
gene:Solyc01g081020.1	-0.43538	0.822405	0.0432365	0.991833	-0.87552	0.853045	0.467055	0.8901	-0.947213	0.744861	-0.00595479	0.999767	-0.077647	0.998436	0.273117	0.962838	0.235736	0.957879	0.0417975	0.995287
gene:Solyc01g081030.4	0.0784046	0.857455	-0.172065	0.771002	0.0634471	0.977842	-0.198022	0.716442	-0.388196	0.448771	0.0825427	0.999767	-0.369101	0.762581	0.0542527	0.965196	0.00774924	0.996831	0.260024	0.659738
gene:Solyc01g081033.1	-0.425785	0.797814	1.00981	0.605331	-0.337518	0.961238	0.996295	0.607404	-0.0915232	0.980625	-0.0494197	0.999767	0.196575	0.998436	-0.166758	0.970032	1.09395	0.740355	-0.0691068	0.988604
gene:Solyc01g081037.1	0.0402848	0.985985	-0.348352	0.920196	0.524404	0.943777	-0.895111	0.714132	-0.334422	0.937342	0.0292586	0.999767	-0.829567	0.998436	-0.4345	0.923179	0.0939108	0.985002	0.554523	0.902801
gene:Solyc01g081040.4	0.577473	0.624235	-1.62551	0.267848	-0.310999	0.963921	-0.396033	0.886054	0.904623	0.712291	-0.846391	0.993232	0.369232	0.998436	-0.027695	0.996053	0.994378	0.72724	1.36272	0.205823
gene:Solyc01g081050.4	-1.14318	0.486634	-0.156397	0.961793	-1.23498	0.796251	0.175777	0.969836	-0.0646913	0.991832	-0.310342	0.999767	0.859944	0.998436	-0.308495	0.961016	0.457025	0.922307	-0.0272466	0.996928
gene:Solyc01g081070.3	-0.107629	0.830648	0.0311823	0.972239	-0.317653	0.775655	-0.17515	0.822952	-0.23035	0.78783	-0.0798292	0.999767	0.00747404	0.998436	0.133944	0.898969	0.124906	0.905588	0.434001	0.378747
gene:Solyc01g081110.4	0.264065	0.870437	0.665873	0.793125	0.264491	0.974519	0.263688	0.935691	1.09033	0.611897	-0.562412	0.999767	0.263424	0.998436	0.527925	0.876488	-0.60165	0.855997	-0.337413	0.942035
gene:Solyc01g081120.2	1.11924	0.0429002	-0.184169	0.890776	0.175393	0.957759	0.441342	0.67342	0.501921	0.677216	-0.336597	0.999767	-0.0100692	0.998436	0.195285	0.913924	0.107777	0.957144	-0.138281	0.944728
gene:Solyc01g081150.3	0.110411	0.877041	-0.417708	0.609444	0.143306	0.961238	-0.166342	0.887563	0.336299	0.752382	-0.116011	0.999767	0.0769815	0.998436	0.448812	0.640669	-0.189824	0.889739	0.42533	0.654297
gene:Solyc01g081185.1	0.483653	0.494165	0.166179	0.913969	0.267631	0.926104	0.0325734	0.983361	0.201384	0.920927	-0.363926	0.999767	-0.430173	0.998436	-0.193595	0.934121	-0.210738	0.924792	-0.436907	0.740692
gene:Solyc01g081190.4	0.526794	0.371748	-0.473574	0.57458	-0.218833	0.94177	0.13641	0.915086	-0.132536	0.938181	-0.038305	0.999767	0.0479918	0.998436	0.301552	0.811925	-0.22423	0.873883	-0.0590879	0.981475
gene:Solyc01g081200.3	0.341603	0.58596	-0.0882025	0.946897	-0.285474	0.906976	-0.00110926	0.999521	-0.192101	0.902022	0.0263734	0.999767	0.119746	0.998436	0.531301	0.568479	-0.22394	0.880012	0.308471	0.802139
gene:Solyc01g081210.5	0.228591	0.883794	-1.169	0.530834	0.929146	0.757577	-0.0881882	0.97945	-0.190534	0.962475	-0.0925808	0.999767	-1.21226	0.835871	-0.910571	0.722977	0.0884858	0.98337	-0.733897	0.809633
gene:Solyc01g081230.2	0.294847	0.877033	-1.88882	0.34248	-0.127587	0.992825	0.493037	0.879635	0.355899	0.934791	0.0336276	0.999767	0.517114	0.998436	-0.355473	0.943784	-0.0121296	0.996831	-0.860639	0.806521
gene:Solyc01g081240.3	-0.900489	0.616442	-0.0152955	0.996429	0.431994	0.961238	0.829989	0.790041	0.0515082	0.993593	-0.0390888	0.999767	-0.419575	0.998436	-0.938431	0.814993	1.06182	0.811686	-0.706601	0.879546
gene:Solyc01g081250.3	0.531015	0.853198	-1.0379	0.817772	-0.871795	0.937604	-1.62972	0.469786	0.670196	0.913777	-1.09284	0.999767	0.449156	0.998436	0.397383	0.953559	-1.65678	0.71756	0.370327	0.952311
gene:Solyc01g081270.2	-0.368103	0.863408	-0.704832	0.835965	-0.527528	0.948537	-0.721693	0.819608	0.187655	0.96877	-0.30841	0.999767	0.406773	0.998436	0.625638	0.883637	-0.834112	0.835999	0.513219	0.931005
gene:Solyc01g081290.4	-0.502642	0.55217	-0.0784345	0.967377	0.00113271	0.999583	0.582011	0.7002	-0.136969	0.954378	0.481894	0.991314	0.343793	0.998436	-0.593337	0.694334	1.15194	0.622549	-0.0234049	0.994157
gene:Solyc01g081280.4	-0.772706	0.637498	-0.00621621	0.998069	0.174669	0.990489	-0.780931	0.756923	-0.0144321	0.997438	0.262597	0.999767	0.0734963	0.998436	-0.650653	0.857157	0.454125	0.904254	0.584403	0.888574
gene:Solyc01g081300.5	-0.437776	0.587897	0.429988	0.709458	-0.305972	0.94268	0.101071	0.966383	-0.0636654	0.981331	-0.392504	0.999767	-0.150198	0.998436	0.148669	0.954854	0.326442	0.879509	0.374039	0.817294
gene:Solyc01g081310.3	0.104931	0.932318	-0.454678	0.724107	-0.602589	0.814889	0.365146	0.834427	0.136214	0.962428	-0.377327	0.999767	0.361476	0.998436	-0.0697536	0.984814	0.486505	0.829088	0.0516053	0.988604
gene:Solyc01g081320.5	0.0930654	0.94835	-0.0635644	0.974994	-0.177096	0.980689	0.778942	0.639559	-0.0331843	0.993593	-0.346801	0.999767	-0.20289	0.998436	-0.0481775	0.990953	0.626117	0.816474	-0.201003	0.952843
gene:Solyc01g081330.3	0.60557	0.738407	0.258967	0.943571	-0.222622	0.98749	-0.0622928	0.985125	-0.0244018	0.99627	0.486554	0.999767	0.684774	0.998436	-1.22446	0.660147	0.718749	0.848467	-0.443416	0.936832
gene:Solyc01g081370.4	0.0676836	0.974454	-0.438293	0.889442	-0.17914	0.989592	1.26603	0.506145	0.513427	0.873101	0.105771	0.999767	0.798339	0.998436	0.178279	0.974902	0.37541	0.920773	-0.712339	0.831952
gene:Solyc01g081380.5	0.0720484	0.919082	0.0161145	0.989375	0.0308148	0.994949	0.00077388	0.999521	0.204311	0.880381	-0.286281	0.999767	-0.112785	0.998436	0.345217	0.767805	-0.162478	0.922307	0.181965	0.905105
gene:Solyc01g081400.3	0.333823	0.51418	-0.634903	0.382793	-0.481752	0.769512	0.405888	0.672856	-0.404378	0.741016	-0.140668	0.999767	-0.0632944	0.998436	0.091616	0.969024	0.0359327	0.988844	-0.278339	0.826344
gene:Solyc01g081410.4	0.460962	0.691436	-0.167095	0.937564	-0.78795	0.778558	-0.0444258	0.985627	-0.957764	0.645137	-0.394789	0.999767	-0.564603	0.998436	-0.538778	0.84154	0.473797	0.873883	-0.0205547	0.996358
gene:Solyc01g081420.3	-1.12408	0.540509	-0.08119	0.982652	-2.17918	0.336123	-0.988669	0.736612	-0.0400026	0.994656	-1.73924	0.657969	0.399941	0.998436	-0.678238	0.882592	0.080702	0.991583	0.391133	0.952311
gene:Solyc01g081430.4	-0.214809	0.664045	0.127207	0.890776	-0.0728737	0.984879	-0.243895	0.737083	-0.354958	0.657809	0.145553	0.999767	-0.136531	0.998436	-0.333515	0.695024	-0.0041973	0.996831	-0.0938176	0.95716
gene:Solyc01g081440.3	-0.283653	0.446858	-0.0780207	0.921717	-0.235285	0.823483	0.0622663	0.946858	-0.308843	0.599506	0.281545	0.935845	0.207987	0.998436	-0.33206	0.579692	0.173287	0.845619	-0.221039	0.783859
gene:Solyc01g081450.3	-0.16867	0.711539	-0.0617334	0.94655	-0.00302464	0.999583	-0.509051	0.218504	0.357763	0.568624	0.095235	0.999767	0.456023	0.660097	0.231412	0.767296	-0.11597	0.903867	0.624493	0.0673604
gene:Solyc01g081460.3	0.289614	0.709045	0.125458	0.929393	0.275716	0.934582	0.307301	0.807004	0.516132	0.703977	-0.0138275	0.999767	0.226588	0.998436	0.784866	0.472526	-0.553484	0.778525	-0.0759187	0.978101
gene:Solyc01g081470.5	-0.0488818	0.935818	-0.146065	0.839971	-0.148664	0.948103	0.192702	0.778618	-0.0811896	0.958066	-0.19775	0.999767	-0.130275	0.998436	0.173244	0.852068	0.213187	0.824795	0.193729	0.826842
gene:Solyc01g081480.3	-0.00762443	0.995159	-0.174079	0.884831	-0.531463	0.840117	-0.0458606	0.976357	-0.132763	0.960906	-0.178844	0.999767	0.219856	0.998436	0.342766	0.782047	-0.327299	0.816474	0.0613277	0.981039
gene:Solyc01g081490.3	-0.168725	0.726869	0.406405	0.415284	-0.120311	0.955975	0.223105	0.725044	0.167389	0.861557	-0.0212294	0.999767	0.26647	0.997111	0.440945	0.42089	-0.194976	0.845129	0.0228642	0.988604
gene:Solyc01g081500.5	0.080247	0.868817	0.296246	0.602457	0.0134897	0.997045	-0.052259	0.958448	0.196375	0.783442	0.0495485	0.999767	0.232434	0.997111	0.146756	0.8771	-0.15539	0.866064	0.0436255	0.980441
gene:Solyc01g081510.5	0.119836	0.907347	0.055805	0.975941	0.341826	0.921249	-0.34831	0.819608	-0.988184	0.459254	0.415998	0.999767	-0.914012	0.854821	0.326825	0.876369	-0.458487	0.835999	0.216648	0.931126
gene:Solyc01g081520.3	0.141954	0.646305	0.162944	0.724404	0.276783	0.597785	-0.110351	0.837018	0.200249	0.691274	0.019687	0.999767	-0.0568471	0.998436	-0.0878383	0.912517	-0.00465867	0.996831	0.0178542	0.988604
gene:Solyc01g081530.3	-0.196705	0.906707	1.08078	0.558055	0.0168447	0.999051	0.200984	0.948385	0.161188	0.966644	-0.173755	0.999767	-0.0294116	0.998436	-0.198485	0.965196	0.208895	0.951888	-0.190574	0.970432
gene:Solyc01g081540.4	0.142717	0.770499	0.221378	0.742719	0.326299	0.737437	0.355511	0.511264	0.180973	0.838178	-0.0627533	0.999767	-0.208079	0.998436	0.27543	0.709675	0.370673	0.681415	0.290593	0.689488
gene:Solyc01g081560.2	0.392123	0.839122	0.645412	0.844842	-0.157843	0.991772	0.493087	0.889525	0.491645	0.903172	-0.477577	0.999767	0.171912	0.998436	0.320174	0.957392	0.208204	0.963331	0.0352908	0.996358
gene:Solyc01g081570.3	0.0422222	0.922313	0.0745016	0.917526	0.0597864	0.977523	-0.0384129	0.965675	0.0880534	0.91153	-0.1301	0.999767	-0.101833	0.998436	0.238398	0.679876	-0.209566	0.779051	0.067245	0.955063
gene:Solyc01g081582.2	-0.674633	0.684924	0.349062	0.917526	-0.740127	0.881709	-0.756119	0.761724	-0.0567418	0.991952	-0.419266	0.999767	0.26412	0.998436	-0.230774	0.966954	-0.186584	0.962284	0.338762	0.950995
gene:Solyc01g081586.1	-1.27977	0.36545	0.0130353	0.995634	0.128137	0.991916	0.209086	0.949145	-0.232595	0.958066	0.603361	0.999767	0.24263	0.998436	0.256741	0.953143	0.251154	0.94867	0.298809	0.941461
gene:Solyc01g081610.3	-0.399841	0.435667	0.196132	0.826985	0.407377	0.796251	0.0645771	0.96413	-0.209619	0.881623	0.192257	0.999767	-0.424738	0.976969	-0.0729026	0.968806	0.127739	0.930001	-0.00974034	0.996358
gene:Solyc01g081620.3	-1.48063	0.309291	-0.413806	0.902789	0.382389	0.961238	0.073078	0.982353	-1.02031	0.703731	0.896351	0.999767	-0.506352	0.998436	-0.812055	0.800607	0.723032	0.842836	-0.162101	0.981039
gene:Solyc01g081630.5	-0.723937	0.637498	0.562158	0.849721	-0.291029	0.976079	-0.139417	0.971887	-0.0329976	0.994195	-0.283368	0.999767	-0.0253367	0.998436	0.640708	0.855484	0.270615	0.946934	1.05074	0.702375
gene:Solyc01g081640.4	0.187718	0.874492	-1.89414	0.159374	-0.136162	0.990336	-0.617236	0.778281	0.434898	0.863425	-0.0573185	0.999767	0.513741	0.998436	0.145391	0.976565	-0.61665	0.844629	0.145976	0.98022
gene:Solyc01g073650.3	-0.15607	0.704896	0.0450363	0.958106	0.0962172	0.957759	-0.0784606	0.924588	0.166651	0.820166	-0.0320606	0.999767	0.0383727	0.998436	0.281861	0.661714	-0.272263	0.746627	0.0880595	0.945941
gene:Solyc01g073660.3	0.138628	0.815757	-0.0441295	0.974863	0.0242275	0.996795	0.718623	0.397268	0.444806	0.66237	-0.282459	0.999767	0.13812	0.998436	0.35544	0.800607	0.184201	0.928606	-0.178982	0.921943
gene:Solyc01g073670.3	0.842781	0.57976	-0.692283	0.810281	0.0344994	0.997982	-0.0876188	0.980091	0.00591461	0.999158	1.11571	0.959976	1.08712	0.976896	-0.301165	0.953636	0.326162	0.93835	0.112616	0.985025
gene:Solyc01g073680.5	-0.287186	0.670128	-0.716048	0.250911	-0.165288	0.963318	-0.436783	0.58406	-0.964544	0.292212	0.351619	0.999767	-0.447637	0.998436	0.0595205	0.976665	0.026997	0.990044	0.523301	0.496608
gene:Solyc01g073690.2	-0.0844025	0.876527	0.0368367	0.968901	0.0557494	0.988714	-0.26378	0.683006	0.153133	0.8703	-0.146949	0.999767	-0.0495653	0.998436	0.441985	0.442805	-0.26069	0.785415	0.445075	0.389366
gene:Solyc01g073700.3	-1.83413	0.13644	0.395596	0.864643	-0.575217	0.898462	0.480316	0.84695	-1.02929	0.641149	0.192878	0.999767	-0.261195	0.998436	-0.0992796	0.984814	0.712863	0.818943	0.133268	0.98022
gene:Solyc01g073710.2	0.193515	0.780526	-0.138465	0.898967	0.177603	0.961238	0.406015	0.597847	0.374188	0.761588	-0.0284266	0.999767	0.168159	0.998436	0.34533	0.724395	0.07054	0.963331	0.00985505	0.996358
gene:Solyc01g163140.1	-1.49288	0.190436	-0.601509	0.794243	-0.160827	0.98888	-0.37674	0.88556	0.387252	0.893838	-0.457327	0.999767	0.0907524	0.998436	-0.623421	0.819683	0.300958	0.928182	0.0542762	0.991527
gene:Solyc01g073730.4	0.00535334	0.995442	0.833036	0.166281	-0.529618	0.755605	0.219873	0.851103	0.198948	0.876507	0.370232	0.991314	1.0988	0.21757	0.102631	0.961164	0.185636	0.907486	0.0683938	0.978101
gene:Solyc01g073740.4	-0.16503	0.775725	-0.396421	0.582356	0.198325	0.924431	-0.536464	0.344104	-0.217609	0.835772	0.0618927	0.999767	-0.354042	0.96495	0.0814476	0.963669	-0.346027	0.756996	0.271885	0.804709
gene:Solyc01g073750.4	-0.099199	0.817532	-0.122373	0.866326	-0.101947	0.951859	0.0790726	0.921071	-0.040172	0.96845	0.10515	0.999767	0.166925	0.998436	-0.17258	0.826902	0.153992	0.853061	-0.0976597	0.937785
gene:Solyc01g073770.2	0.564046	0.42802	0.393356	0.72121	0.443422	0.847926	0.628648	0.529601	0.444815	0.75385	0.203785	0.999767	0.205178	0.998436	-0.490318	0.721302	0.221295	0.913894	-0.897671	0.175305
gene:Solyc01g073780.2	0.0614759	0.975885	0.548565	0.848043	-0.286298	0.974801	1.02921	0.594005	0.343361	0.925041	-0.00920519	0.999767	0.620454	0.998436	0.0200767	0.996815	0.920726	0.779798	-0.0884021	0.986379
gene:Solyc01g073880.3	0.0689908	0.975546	-0.102623	0.976618	-1.09568	0.767	0.0418876	0.98984	-0.533894	0.875065	-1.39149	0.78705	-0.829699	0.998436	-0.684746	0.850413	0.396966	0.920004	-0.329669	0.952326
gene:Solyc01g073890.3	-0.203218	0.919455	-0.185172	0.958405	-0.27438	0.977523	0.060282	0.984433	0.74514	0.791852	-1.03752	0.964499	-0.0179956	0.998436	-0.618222	0.863107	0.117118	0.979772	-0.561386	0.892639
gene:Solyc01g073900.4	-0.498462	0.332403	-0.00616694	0.995634	0.180079	0.950174	-0.0346696	0.980091	-0.13228	0.935579	0.108802	0.999767	-0.203557	0.998436	-0.251878	0.848466	0.205995	0.886515	-0.0112135	0.996358
gene:Solyc01g073905.1	-0.612507	0.695621	1.14677	0.598397	0.107373	0.992825	-0.316502	0.922156	0.312693	0.937501	-0.0219885	0.999767	0.183331	0.998436	0.471057	0.897459	-0.518268	0.881608	0.269291	0.960162
gene:Solyc01g073910.5	-0.272038	0.82749	-0.52975	0.756714	0.369058	0.943777	-1.43043	0.359344	0.0787603	0.98349	-0.471636	0.999767	-0.761933	0.997111	-0.570654	0.866509	-0.642762	0.842124	0.217009	0.969167
gene:Solyc01g073920.4	0.172053	0.732174	-0.124342	0.890084	0.143882	0.950086	-0.347124	0.5706	0.309859	0.703977	-0.0297791	0.999767	0.136198	0.998436	-0.0120229	0.996053	-0.162997	0.879434	0.172104	0.880079
gene:Solyc01g073930.3	0.339994	0.460638	-0.0373865	0.971483	0.00374127	0.999583	-0.152376	0.878011	0.740839	0.185132	-0.373163	0.959976	0.363935	0.956774	0.165647	0.894941	-0.420148	0.721498	-0.102126	0.950995
gene:Solyc01g073940.3	0.0265238	0.970366	-0.106739	0.920509	-0.378075	0.799008	-0.426591	0.573192	-0.352011	0.736292	-0.217953	0.999767	-0.191889	0.998436	-0.326022	0.759487	-0.172936	0.899105	-0.0723669	0.974433
gene:Solyc01g073950.5	-0.261258	0.67334	0.163012	0.880891	-0.211251	0.934965	0.423851	0.591871	-0.235981	0.844933	-0.018091	0.999767	-0.0428217	0.998436	-0.180399	0.900521	0.367308	0.779051	-0.236941	0.86502
gene:Solyc01g073960.4	0.169585	0.558968	0.0184601	0.975969	-0.000959608	0.999583	0.141323	0.751032	0.166256	0.742621	0.050719	0.999767	0.217934	0.930724	0.0874918	0.907065	0.00574851	0.996831	-0.0480831	0.964045
gene:Solyc01g073970.3	-0.011795	0.991861	0.006185	0.996724	-0.040002	0.995742	0.576367	0.636197	0.375654	0.822439	-0.360523	0.999767	0.0551331	0.998436	0.418852	0.819348	-0.139015	0.952377	-0.296531	0.898001
gene:Solyc01g073985.1	0.179243	0.919048	-1.35042	0.415588	-0.956072	0.793903	-0.0302285	0.991096	-0.636285	0.783345	0.375603	0.999767	0.695391	0.998436	-0.432676	0.874251	0.848889	0.775214	0.446441	0.874519
gene:Solyc01g074000.4	0.0262824	0.970627	0.227885	0.811644	0.434781	0.668193	0.0607188	0.965046	0.332649	0.703731	-0.106114	0.999767	-0.208246	0.998436	0.757785	0.163444	-0.541444	0.634589	0.155622	0.927514
gene:Solyc01g074010.5	-0.0347123	0.942712	0.127189	0.843841	-0.00574161	0.998853	0.0699502	0.930277	-0.0517628	0.962475	-0.0790837	0.999767	-0.125105	0.998436	0.00793	0.996265	0.0484251	0.95835	-0.0135951	0.992369
gene:Solyc01g074020.3	-0.0980161	0.898267	0.456776	0.605331	-0.0813833	0.990223	0.0454408	0.977813	0.321951	0.795974	0.0128988	0.999767	0.416233	0.998436	-0.494361	0.640857	0.226224	0.886852	-0.313578	0.809707
gene:Solyc01g074030.3	-0.722697	0.19209	-0.769754	0.284524	-0.891573	0.174397	-0.545115	0.494612	-0.919971	0.142714	-0.132822	0.999767	-0.161221	0.998436	-0.300693	0.820052	-0.204722	0.887612	0.0396998	0.988604
gene:Solyc01g086640.2	0.620496	0.303755	0.558968	0.446578	0.508286	0.723085	0.157338	0.906515	0.99671	0.10183	0.258546	0.999767	0.74697	0.515242	-0.0500574	0.984114	0.513425	0.706894	0.30603	0.816495
gene:Solyc01g086650.3	0.152201	0.826811	-0.54375	0.348514	-0.193718	0.950174	-0.383813	0.573132	0.258295	0.841532	0.0109994	0.999767	0.463012	0.957778	0.0280426	0.988659	0.0719264	0.956629	0.483782	0.440793
gene:Solyc01g086660.2	0.676687	0.667958	-1.84926	0.281506	0.151241	0.991772	0.426349	0.888874	-0.852361	0.751103	0.644294	0.999767	-0.359308	0.998436	-0.337246	0.938812	0.835133	0.806189	0.071539	0.989506
gene:Solyc01g086670.3	0.696078	0.709467	-0.972812	0.734552	-1.06262	0.824674	0.00453784	0.999307	0.238051	0.964324	-1.60171	0.787438	-0.301031	0.998436	-0.226001	0.972471	0.315361	0.946499	0.0848219	0.989506
gene:Solyc01g086690.2	0.0761449	0.898469	0.581131	0.175094	0.0432202	0.991772	0.233008	0.737083	0.433823	0.567914	-0.350529	0.959976	0.0400732	0.998436	0.0397427	0.983029	0.0772146	0.951229	-0.11605	0.936206
gene:Solyc01g086700.4	-0.368206	0.828129	-0.148581	0.964607	-1.28958	0.635382	-0.188934	0.959772	0.213284	0.960446	-1.03812	0.951039	0.464745	0.998436	-0.916231	0.736018	0.298922	0.936752	-0.428375	0.931005
gene:Solyc01g086710.4	0.303564	0.418801	0.501824	0.251489	0.205943	0.860251	-0.11898	0.894489	0.148858	0.857747	0.0594637	0.999767	0.00237861	0.998659	-0.176446	0.855484	0.22068	0.820223	0.163215	0.88023
gene:Solyc01g086720.3	-2.04906	0.106796	0.438373	0.866279	-1.86263	0.341133	-0.477512	0.882285	-0.940878	0.731648	-0.340585	0.999767	0.581166	0.998436	-1.70063	0.339671	1.2316	0.700876	0.00848857	0.997794
gene:Solyc01g086740.3	0.0980131	0.898604	0.849079	0.166281	0.325459	0.849383	-0.0728334	0.962586	0.324673	0.756421	0.159524	0.999767	0.158738	0.998436	0.103683	0.961016	-0.0879185	0.955458	0.0885982	0.969331
gene:Solyc01g086750.4	-0.343469	0.341799	0.319046	0.545231	0.0427783	0.99038	-0.214216	0.71451	-0.206539	0.759626	0.203464	0.999767	-0.0458542	0.998436	-0.130633	0.888059	0.0800101	0.934799	0.163592	0.865796
gene:Solyc01g086760.4	-0.165453	0.935567	-0.174646	0.961394	1.3319	0.678697	-0.333641	0.924429	0.401855	0.914651	1.26529	0.896873	0.335245	0.998436	0.643161	0.860236	-0.546497	0.884748	0.430305	0.936206
gene:Solyc01g086800.4	0.335805	0.564539	-0.105596	0.934595	0.116472	0.973273	0.058503	0.969348	0.523663	0.525058	-0.304061	0.999767	0.10313	0.998436	0.545716	0.507851	-0.550141	0.652595	-0.0629282	0.980892
gene:Solyc01g086810.2	-0.359153	0.724106	-0.19847	0.907764	-0.474303	0.86762	0.293938	0.872897	-0.817814	0.563194	0.372108	0.999767	0.0285963	0.998436	-0.444539	0.763839	1.04001	0.625635	0.301537	0.874724
gene:Solyc01g086815.1	-0.345879	0.816211	1.60937	0.260037	0.608548	0.884315	0.192523	0.950566	0.627534	0.784856	0.615462	0.999767	0.634448	0.998436	0.370059	0.915518	0.0111211	0.996831	0.188657	0.970432
gene:Solyc01g086820.5	-0.0692646	0.924548	-0.271047	0.787262	0.0271802	0.995742	-0.0514007	0.971664	0.0140301	0.993593	-0.362299	0.979312	-0.375449	0.973492	0.221546	0.866509	-0.573255	0.64291	-0.300309	0.805307
gene:Solyc01g086840.3	1.05243	0.455315	-0.679088	0.800415	-0.425783	0.950174	0.249253	0.943169	2.09986	0.157487	-1.23255	0.859035	1.29309	0.854128	-0.466805	0.900433	-0.232231	0.95331	-0.948289	0.73317
gene:Solyc01g086850.3	-0.301982	0.769117	0.0246228	0.990502	0.506058	0.881709	-0.0269906	0.989621	-0.658841	0.712291	0.958202	0.622245	-0.206697	0.998436	0.512784	0.791394	-0.151345	0.957879	0.38843	0.842215
gene:Solyc01g086860.3	0.341328	0.385818	0.0397711	0.965164	0.189436	0.899944	-0.213207	0.768248	0.153752	0.867864	0.131313	0.999767	0.0956293	0.998436	-0.00273356	0.998705	-0.0342095	0.980407	0.176264	0.868667
gene:Solyc01g086870.3	-0.0111336	0.988429	-0.452526	0.630025	-0.510481	0.708382	-0.18568	0.886599	-0.385697	0.728756	-0.0697867	0.999767	0.0549977	0.998436	-0.131792	0.950307	-0.219226	0.888454	-0.165339	0.938507
gene:Solyc01g086890.3	0.080032	0.810574	-0.105335	0.842839	0.154962	0.850495	0.0897489	0.870444	0.0504817	0.949354	0.13298	0.999767	0.0285003	0.998436	-0.032688	0.975292	0.0495379	0.947445	-0.0728991	0.939875
gene:Solyc01g086900.5	0.443467	0.208703	0.0463175	0.956942	-0.138384	0.943777	0.277673	0.623157	0.0446965	0.969478	-0.0443876	0.999767	0.138693	0.998436	0.143938	0.883637	-0.112921	0.913894	-0.246656	0.73533
gene:Solyc01g086920.3	0.285363	0.653353	-0.0245443	0.985299	0.420449	0.782192	-0.187786	0.872897	0.271733	0.817728	-0.351964	0.999767	-0.50068	0.895236	0.170338	0.918799	-0.427509	0.748013	-0.0693854	0.98022
gene:Solyc01g086930.4	0.107455	0.806539	0.39717	0.38774	0.632852	0.128429	0.244226	0.705986	0.191326	0.81521	0.321482	0.942955	-0.120043	0.998436	0.177218	0.846584	0.223986	0.824795	0.156977	0.868045
gene:Solyc01g086940.2	-1.91257	0.216237	0.703835	0.774202	-0.98183	0.850495	0.348798	0.917609	-0.620537	0.861557	0.254921	0.999767	0.616214	0.998436	-0.311154	0.953493	0.497164	0.903771	-0.162788	0.98022
gene:Solyc01g086950.4	0.0203227	0.979755	-0.390064	0.594294	-0.785659	0.428827	-0.546355	0.400654	0.00231114	0.999158	-0.0531117	0.999767	0.734859	0.700943	0.181454	0.894992	-0.335849	0.791082	0.39196	0.671492
gene:Solyc01g086960.3	-0.0925683	0.852383	-0.0941603	0.910241	-0.0451729	0.990223	-0.224607	0.710817	0.0622503	0.957506	-0.0131239	0.999767	0.0942992	0.998436	-0.154192	0.867852	0.0783132	0.938855	0.148729	0.888566
gene:Solyc01g086970.5	0.250113	0.418925	0.243852	0.59842	0.239761	0.75572	0.144609	0.787491	0.391708	0.302029	0.189875	0.999767	0.341821	0.678639	0.311654	0.486734	0.0144256	0.990721	0.18147	0.787033
gene:Solyc01g086975.1	-0.940038	0.587657	0.277788	0.943571	-0.62234	0.943777	0.204669	0.968538	-0.767108	0.832824	0.233254	0.999767	0.0884865	0.998436	0.740567	0.870828	0.16853	0.978986	0.704428	0.864532
gene:Solyc01g086980.4	-0.0511611	0.919069	0.0938729	0.899713	0.053995	0.987174	0.230071	0.696691	0.124096	0.891805	-0.0675026	0.999767	0.00259832	0.998659	-0.0398643	0.976779	0.373275	0.655419	0.103339	0.934132
gene:Solyc01g086990.3	-0.34485	0.36666	0.227938	0.713563	0.185162	0.899944	-0.295883	0.599068	0.0766814	0.945988	0.224699	0.999767	0.116218	0.998436	-0.181674	0.839743	0.0354064	0.975472	0.149616	0.888567
gene:Solyc01g087000.3	-0.11438	0.922307	-0.696848	0.645142	0.40728	0.921923	0.10971	0.965675	-0.470518	0.817979	0.509317	0.999767	-0.36848	0.998436	0.484257	0.83406	-0.891509	0.711215	-0.516963	0.774557
gene:Solyc01g087005.1	0.0724073	0.978266	0.463993	0.905818	0.877575	0.878688	-0.232206	0.959772	-0.153066	0.974473	0.159954	0.999767	-0.870686	0.998436	0.322176	0.960625	-0.685966	0.873883	-0.131584	0.985025
gene:Solyc01g087010.3	-0.206781	0.910539	-0.153647	0.961778	-0.65373	0.889306	-0.213458	0.949831	-0.735801	0.767295	0.278981	0.999767	0.196911	0.998436	-0.844384	0.757104	0.300507	0.932649	-0.330419	0.946163
gene:Solyc01g087020.2	1.03873	0.236321	0.252533	0.881171	-0.0236051	0.997393	0.439987	0.787491	0.313756	0.912544	-0.631092	0.999767	-0.293731	0.998436	0.596791	0.676688	0.28231	0.914171	0.439114	0.759274
gene:Solyc01g087030.3	0.189227	0.71459	-0.289155	0.665884	0.453901	0.571364	0.276035	0.690861	0.185426	0.861557	0.221137	0.999767	-0.0473383	0.998436	-0.0959869	0.943981	0.21992	0.843226	-0.152101	0.896915
gene:Solyc01g087040.2	-0.356993	0.498615	0.222559	0.79649	0.214653	0.922694	0.0323968	0.979238	0.139117	0.914403	0.155027	0.999767	0.0794921	0.998436	0.37128	0.674114	-0.281675	0.812797	0.0572081	0.97979
gene:Solyc01g087050.3	-0.880387	0.632566	-2.56323	0.143006	0.935428	0.864093	-1.14187	0.67518	1.08371	0.722502	0.463227	0.999767	0.61151	0.998436	0.280544	0.966824	-1.56179	0.70068	-0.139375	0.985025
gene:Solyc01g087060.4	0.191235	0.833473	-1.13881	0.250963	-0.124186	0.985535	0.218684	0.905816	-0.632643	0.683347	-0.0109992	0.999767	-0.519456	0.998436	-0.0188432	0.996265	0.275252	0.903867	0.0377244	0.989506
gene:Solyc01g087070.4	-0.532706	0.678683	0.149374	0.960772	-0.323261	0.956848	-0.118838	0.970786	0.826388	0.712253	-0.932883	0.927494	0.216766	0.998436	1.1062	0.565188	-1.02174	0.742328	0.203299	0.961323
gene:Solyc01g087090.3	0.387708	0.577667	-0.430707	0.673555	-0.0735651	0.991772	-0.123407	0.936592	-0.150954	0.945181	-0.382016	0.999767	-0.459404	0.994261	0.294184	0.855484	-0.345317	0.830986	0.0722743	0.980333
gene:Solyc01g087095.2	-0.00394946	0.997809	-0.547553	0.766956	-0.847809	0.785355	0.470486	0.823132	-0.14862	0.967991	-0.471864	0.999767	0.227326	0.998436	-1.3575	0.336245	0.903856	0.742328	-0.924132	0.598358
gene:Solyc01g087120.3	-0.177659	0.590254	0.15719	0.781857	0.00130112	0.999583	0.0369145	0.965828	0.171907	0.761394	-0.106113	0.999767	0.0644934	0.998436	0.43595	0.218569	-0.199317	0.780023	0.199719	0.754576
gene:Solyc01g087140.5	-0.0377654	0.96056	-0.675468	0.301874	0.422118	0.796251	-0.450028	0.617103	-0.174612	0.925115	-0.204676	0.999767	-0.801406	0.648891	0.0946759	0.964402	0.00645116	0.996831	0.551155	0.437322
gene:Solyc01g087150.3	-0.432136	0.806264	-0.0667918	0.982652	-0.000933878	0.999583	-0.630943	0.781955	0.187341	0.966658	-0.0898865	0.999767	0.0983885	0.998436	-0.225495	0.963669	-0.324474	0.930001	0.0809732	0.988604
gene:Solyc01g087160.2	-1.10052	0.368335	0.281751	0.90101	-0.550935	0.899944	0.475643	0.824868	-0.625988	0.786119	0.164206	0.999767	0.0891526	0.998436	-0.490448	0.857727	0.659374	0.81003	-0.306717	0.939875
gene:Solyc01g087170.3	-0.418907	0.286224	-0.0290671	0.975085	-0.310806	0.75847	-0.402282	0.419022	-0.175911	0.83457	0.0251446	0.999767	0.160039	0.998436	-0.168592	0.863107	-0.210382	0.821623	0.0233083	0.988896
gene:Solyc01g087190.4	0.614559	0.197099	-0.12581	0.897034	-0.0674839	0.990223	0.167861	0.859832	0.199784	0.889873	-0.377421	0.999767	-0.110153	0.998436	0.0270519	0.988852	-0.00712982	0.996831	-0.147939	0.922773
gene:Solyc01g087200.3	0.307682	0.40468	-0.0975265	0.897279	-0.116256	0.957759	0.0848742	0.928353	-0.160499	0.882305	-0.192926	0.999767	-0.237168	0.998436	-0.185888	0.845538	0.0149581	0.99507	-0.255805	0.726073
gene:Solyc01g087210.3	-0.218615	0.561446	-0.214047	0.722908	-0.0335151	0.991772	-0.40713	0.320529	-0.324256	0.558028	-0.0186658	0.999767	-0.309406	0.895236	-0.111677	0.910029	-0.128775	0.881079	0.166678	0.855058
gene:Solyc01g087230.3	0.183762	0.661497	0.0921955	0.905818	0.339869	0.726545	-0.104308	0.900777	-0.333205	0.658501	0.355615	0.870187	-0.317459	0.967591	0.0939632	0.938812	-0.15491	0.879434	0.0433618	0.98022
gene:Solyc01g087240.3	0.271733	0.62879	-0.423529	0.561702	0.454105	0.737761	0.0296817	0.980277	0.46089	0.653098	-0.0126904	0.999767	-0.00590535	0.998436	0.354319	0.767349	-0.547023	0.690941	-0.222385	0.872176
gene:Solyc01g087250.3	-0.0702315	0.903441	-0.487267	0.335837	0.0777952	0.981231	0.0845552	0.932886	-0.00415288	0.997438	0.140497	0.999767	0.0585488	0.998436	-0.155362	0.88302	0.0569972	0.960125	-0.18292	0.86204
gene:Solyc01g087270.3	-0.647535	0.702085	-0.297632	0.928313	0.00303498	0.999583	1.33865	0.453293	0.161188	0.96982	-0.187715	0.999767	-0.029562	0.998436	0.740419	0.801178	0.555044	0.87833	-0.0431904	0.993469
gene:Solyc01g087290.3	0.44279	0.322958	-0.107377	0.911016	-0.260496	0.853045	0.463693	0.400105	0.251265	0.789113	-0.419083	0.875839	0.0926787	0.998436	0.0200403	0.991677	0.0886789	0.944114	-0.354974	0.637264
gene:Solyc01g087300.3	0.474903	0.173918	0.0758221	0.923672	0.0723451	0.977523	0.163678	0.81965	0.218873	0.778936	-0.230089	0.999767	-0.0835607	0.998436	0.320646	0.621148	-0.0561076	0.958594	0.10086	0.939145
gene:Solyc01g087320.3	0.308807	0.568496	0.0654391	0.955402	0.0342965	0.994484	0.381737	0.655634	-0.0724654	0.966539	-0.0190655	0.999767	-0.125827	0.998436	-0.31467	0.775842	0.325621	0.812152	-0.370785	0.70843
gene:Solyc01g087330.4	0.751872	0.196686	0.428868	0.644374	0.108718	0.986708	0.396463	0.707957	0.362422	0.787109	0.0761898	0.999767	0.329893	0.998436	0.167977	0.937554	-0.117815	0.955398	-0.346301	0.780926
gene:Solyc01g087340.3	-0.0854397	0.934504	0.0625087	0.972239	0.0824056	0.991772	0.20871	0.917347	0.222426	0.929112	-0.325324	0.999767	-0.185304	0.998436	-0.0475251	0.989018	0.275547	0.912282	0.0193117	0.99609
gene:Solyc01g087350.3	0.929809	0.602356	-1.15356	0.660666	-0.38564	0.964255	0.610268	0.847409	-1.16164	0.677452	0.631057	0.999767	-0.144939	0.998436	1.14624	0.685125	0.304559	0.948911	0.840535	0.794118
gene:Solyc01g087370.2	0.197348	0.651234	0.128581	0.878933	-0.0117755	0.997045	0.420728	0.483403	0.0803924	0.949354	-0.0172666	0.999767	0.0749013	0.998436	-0.19281	0.852068	0.321491	0.771525	-0.292047	0.702375
gene:Solyc01g087390.2	0.378721	0.814443	0.672819	0.778416	-0.391206	0.952577	0.111246	0.977293	-0.795089	0.769255	0.194428	0.999767	-0.209455	0.998436	-0.565472	0.894826	0.183485	0.967489	-0.493233	0.921174
gene:Solyc01g087400.4	0.278544	0.515431	-0.321575	0.59985	-0.232966	0.857526	-0.103045	0.917524	-0.139205	0.887617	0.0607609	0.999767	0.154522	0.998436	-0.276646	0.748008	0.159476	0.884658	-0.0141256	0.993692
gene:Solyc01g087410.4	-1.39888	0.265788	0.136609	0.960878	-0.486705	0.937146	0.404714	0.899196	-0.922155	0.702286	0.244809	0.999767	-0.190641	0.998436	-0.222433	0.963082	0.711978	0.849485	0.0848312	0.986869
gene:Solyc01g087420.4	-0.204809	0.722886	0.00521399	0.995634	0.0350366	0.994484	0.286372	0.756923	0.145735	0.914064	0.116322	0.999767	0.227021	0.998436	-0.0427149	0.985266	0.27676	0.845805	-0.0523268	0.981039
gene:Solyc01g162750.1	-0.661055	0.689958	0.0930235	0.977317	-1.3613	0.650652	1.25994	0.500584	-1.70573	0.400108	0.0877459	0.999767	-0.256687	0.998436	-0.306163	0.953493	0.361546	0.928606	-1.20456	0.584801
gene:Solyc01g087430.3	-0.155697	0.73172	0.193283	0.778801	-0.189123	0.90142	-0.0463789	0.96808	-0.318176	0.663097	-0.0213631	0.999767	-0.150416	0.998436	-0.133302	0.900188	0.185859	0.853061	0.0989361	0.9439
gene:Solyc01g087450.3	0.229012	0.888876	-0.514766	0.79649	-2.06817	0.125022	-0.00716616	0.997891	-1.2245	0.579412	-1.10446	0.855136	-0.260782	0.998436	-0.631378	0.811452	0.287792	0.930001	-0.33642	0.931922
gene:Solyc01g087470.3	-0.0508424	0.920889	0.502102	0.203776	0.0471562	0.990223	0.337422	0.512308	0.111862	0.914064	-0.157745	0.999767	-0.0930398	0.998436	0.0468378	0.975292	-0.0586434	0.957879	-0.349228	0.500321
gene:Solyc01g087490.4	-0.324714	0.496091	-0.0961705	0.918711	0.00798797	0.998853	-0.149771	0.87791	-0.376472	0.641831	0.223864	0.999767	-0.160596	0.998436	-0.240866	0.809919	0.22272	0.844629	0.131625	0.935277
gene:Solyc01g087500.3	-0.243136	0.556335	0.670991	0.103257	0.364741	0.633996	-0.0187989	0.982642	0.0192567	0.988562	0.20084	0.999767	-0.144644	0.998436	-0.139202	0.894356	0.0520541	0.960828	-0.0683489	0.965023
gene:Solyc01g087520.3	-0.139507	0.70529	0.0770815	0.914647	0.128618	0.930659	0.0259878	0.976113	0.227315	0.695421	0.0768969	0.999767	0.175594	0.998436	0.241088	0.684915	-0.250433	0.744285	-0.0353329	0.981039
gene:Solyc01g087530.3	-0.0569051	0.898343	0.153706	0.796036	0.100267	0.950895	0.100393	0.890825	0.0991842	0.91114	-0.0421263	0.999767	-0.0432088	0.998436	0.166207	0.827453	0.0397489	0.968535	0.105563	0.914854
gene:Solyc01g087540.5	-0.0644991	0.929949	-0.0780343	0.949901	0.290827	0.861457	-0.427605	0.58076	0.0149384	0.993593	-0.15673	0.999767	-0.432619	0.940173	0.00468315	0.998296	-0.170674	0.899105	0.261613	0.847492
gene:Solyc01g087550.3	0.110272	0.876822	-0.0485108	0.966235	-0.328618	0.879018	0.109557	0.935337	-0.0430674	0.979835	-0.00334668	0.999767	0.282204	0.998436	0.169172	0.909482	0.117228	0.939374	0.176843	0.907858
gene:Solyc01g087560.3	0.154944	0.751901	0.0897158	0.921493	0.281069	0.805128	0.161246	0.837018	0.268411	0.715865	0.0750624	0.999767	0.062404	0.998436	0.340413	0.620433	0.260531	0.785415	0.439697	0.385915
gene:Solyc01g087570.2	0.631566	0.368093	-0.102283	0.950818	0.253789	0.94103	-0.0601241	0.975247	0.690007	0.517159	-0.563278	0.929829	-0.127059	0.998436	0.592146	0.620433	-0.549764	0.740355	0.102505	0.973157
gene:Solyc01g087580.4	0.0627782	0.97688	-0.306388	0.926451	0.5982	0.92023	0.882889	0.689426	0.511138	0.87725	-0.0378508	0.999767	-0.124913	0.998436	1.55872	0.374401	-0.482067	0.89424	0.19376	0.970637
gene:Solyc01g087590.3	0.235203	0.758486	-0.559192	0.423328	-0.961059	0.45608	0.0101604	0.993741	-0.085088	0.973588	-0.924231	0.402238	-0.0482605	0.998436	-0.749348	0.438015	-0.284988	0.863203	-1.0445	0.0602193
gene:Solyc01g087600.3	-0.41479	0.209887	0.175007	0.761863	-0.221941	0.838546	-0.186124	0.751032	-0.214661	0.757845	-0.0377158	0.999767	-0.0304355	0.998436	-0.174616	0.825477	0.0777795	0.93553	0.0892871	0.941811
gene:Solyc01g087610.3	0.0631102	0.895697	0.148709	0.818592	-0.224801	0.838961	-0.217059	0.700242	-0.0201493	0.988238	-0.265956	0.965853	-0.0613035	0.998436	0.122586	0.894385	-0.22512	0.791082	0.114525	0.921664
gene:Solyc01g087620.3	0.315947	0.515799	-0.0516662	0.963037	0.0333129	0.993368	0.0595008	0.962752	0.401361	0.589218	0.0818782	0.999767	0.449926	0.817141	0.50975	0.424371	-0.142383	0.903771	0.307865	0.748199
gene:Solyc01g087630.2	0.586959	0.732366	-0.200382	0.950986	-0.963669	0.821176	0.641498	0.80484	0.139508	0.973588	-0.280018	0.999767	0.823159	0.998436	1.37086	0.497381	-0.380426	0.925822	0.348937	0.939196
gene:Solyc01g087640.3	-0.080238	0.899103	0.224614	0.777566	-0.507071	0.580259	0.322209	0.649811	-0.3743	0.653098	0.0749319	0.999767	0.207703	0.998436	0.484458	0.482552	-0.250231	0.83629	-0.0879815	0.956787
gene:Solyc01g087650.4	0.0796459	0.840637	0.125273	0.831619	0.0895409	0.955975	-0.083699	0.900451	-0.218547	0.711264	0.0555805	0.999767	-0.252508	0.944816	0.046472	0.968448	-0.08582	0.917251	0.044351	0.973623
gene:Solyc01g087660.2	0.598389	0.629533	0.733856	0.685407	0.56313	0.918017	1.05247	0.550528	0.0953782	0.979859	0.10009	0.999767	-0.367663	0.998436	-0.41055	0.913831	0.304248	0.935123	-1.15877	0.497103
gene:Solyc01g087670.3	0.181158	0.66893	0.195009	0.768639	0.160464	0.922626	0.115877	0.8901	0.100417	0.926222	-0.0596457	0.999767	-0.119692	0.998436	-0.170502	0.855484	0.336459	0.709405	0.0500794	0.976774
gene:Solyc01g087680.4	-0.314131	0.609387	-0.249445	0.893753	-0.551509	0.787722	0.115445	0.956848	0.0407044	0.984979	0.128809	0.999767	0.721022	0.868379	-0.136099	0.963082	-0.0164315	0.996831	-0.267975	0.893736
gene:Solyc01g087690.3	-0.934767	0.586294	-0.139667	0.971467	-1.05089	0.823325	0.158443	0.970786	-0.0795613	0.988857	-0.663271	0.999767	0.308053	0.998436	0.545919	0.897432	-0.834515	0.830676	-0.447039	0.936695
gene:Solyc01g087700.1	-0.090909	0.960208	0.578389	0.81678	0.251553	0.976881	-0.444127	0.862513	0.267982	0.939005	0.231151	0.999767	0.24758	0.998436	-0.700998	0.795916	-0.0823755	0.983577	-0.339246	0.941245
gene:Solyc01g087710.2	0.945026	0.302414	-0.181359	0.932766	-0.0626208	0.994572	-0.5976	0.687884	0.400155	0.920237	-2.06269	0.171345	-1.59991	0.655517	-1.56854	0.284155	-0.550162	0.825029	-1.52111	0.184537
gene:Solyc01g087720.4	-0.252441	0.465337	-0.0950402	0.892273	-0.34389	0.59836	0.0589979	0.945491	-0.157758	0.827142	-0.0351929	0.999767	0.15094	0.998436	-0.253319	0.684863	0.246388	0.756996	-0.0659283	0.960218
gene:Solyc01g087740.1	0.142898	0.924947	0.456036	0.803095	1.03782	0.680526	-0.0151136	0.995352	1.14392	0.539621	-0.0939543	0.999767	0.0121451	0.998436	-0.175711	0.962838	0.221186	0.942081	0.0605882	0.988604
gene:Solyc01g087750.5	0.0262387	0.962898	-0.555615	0.177815	-0.0755022	0.977842	-0.204439	0.737083	-0.0551522	0.966644	-0.0997436	0.999767	-0.0793935	0.998436	-0.027234	0.986337	-0.0973025	0.922307	0.0799022	0.954259
gene:Solyc01g087760.2	0.692267	0.677021	-1.11661	0.636744	-0.0659472	0.996795	0.714356	0.783008	0.380875	0.919523	-0.709486	0.999767	-0.262664	0.998436	-0.430733	0.922213	0.76677	0.830267	-0.378319	0.943051
gene:Solyc01g087770.4	-1.74222	0.22952	0.258605	0.935005	0.172234	0.990223	0.570266	0.835298	-0.636303	0.838178	0.507345	0.999767	-0.301192	0.998436	0.183167	0.972278	0.638102	0.869883	0.251003	0.954259
gene:Solyc01g087780.2	-0.288438	0.672339	-0.527818	0.614963	-0.395344	0.850691	-0.51187	0.621876	-0.430562	0.783442	-0.701707	0.774234	-0.736926	0.861742	-0.671359	0.667657	-0.790674	0.644507	-0.950163	0.318294
gene:Solyc01g087790.2	-0.100993	0.918943	-0.463177	0.83103	-0.00307503	0.999583	0.00741632	0.997744	-0.147928	0.966539	-0.882669	0.798909	-1.02752	0.79833	-1.19687	0.56075	-0.232741	0.944779	-1.43702	0.276456
gene:Solyc01g087800.2	-1.1321	0.465254	-0.140414	0.96947	0.0703475	0.996795	0.105918	0.979192	-1.7812	0.387142	-0.0793206	0.999767	-1.93087	0.589824	-0.44287	0.925318	0.103184	0.98337	-0.445604	0.937188
gene:Solyc01g087810.2	-0.511914	0.685916	-1.62869	0.422306	-1.48192	0.551337	-1.35467	0.514924	0.317363	0.940793	-1.85598	0.377355	-0.0567052	0.998436	-0.614422	0.873581	-1.4404	0.681415	-0.700158	0.861518
gene:Solyc01g087820.2	-1.91098	0.0956126	0.245002	0.936476	0.0390803	0.997045	-0.953478	0.62372	0.161188	0.966658	-0.151519	0.999767	-0.0294116	0.998436	-1.10212	0.617557	0.163175	0.962741	0.0145376	0.997031
gene:Solyc01g087840.3	-1.66476	0.215355	0.142021	0.966439	0.0946074	0.994484	-0.251258	0.944371	-0.390352	0.912225	0.189277	0.999767	-0.295682	0.998436	-0.880986	0.762427	0.890409	0.788463	0.260682	0.963729
gene:Solyc01g087850.2	-0.172526	0.84282	-0.98505	0.430999	-0.34512	0.924431	-0.993902	0.394439	-0.499438	0.797894	-0.374929	0.999767	-0.529247	0.998436	-0.693548	0.731253	-0.474426	0.8461	-0.174072	0.964982
gene:Solyc01g087860.2	-0.142069	0.907347	-0.0314352	0.988373	-1.0525	0.62407	0.802742	0.560197	0.125801	0.96845	-0.0790529	0.999767	1.09925	0.854128	0.662558	0.694334	0.1353	0.96371	-0.00488325	0.997611
gene:Solyc01g087870.5	0.241111	0.693976	0.177019	0.881171	-0.338389	0.875323	-0.368825	0.699547	-0.20247	0.895423	-0.159462	0.999767	-0.0235435	0.998436	0.312901	0.809919	-0.299558	0.845296	0.382167	0.729831
gene:Solyc01g087880.3	0.471858	0.325751	0.199419	0.831731	0.552587	0.493934	0.318589	0.677176	0.38301	0.667208	-0.0126943	0.999767	-0.182272	0.998436	0.563038	0.373459	0.0351265	0.982668	0.279575	0.789815
gene:Solyc01g087890.3	0.195208	0.555638	-0.0288252	0.968901	-0.128175	0.928171	-0.0996403	0.88949	-0.0265198	0.976659	-0.0456337	0.999767	0.0560218	0.998436	-0.252809	0.681827	-0.0119348	0.995055	-0.165104	0.841626
gene:Solyc01g087910.5	0.139235	0.770881	-0.253355	0.69105	-0.0265365	0.994949	0.221654	0.75431	0.050034	0.96888	0.150072	0.999767	0.226642	0.998436	0.159548	0.885171	-0.103496	0.935837	-0.165602	0.868051
gene:Solyc01g087960.3	1.16547	0.378171	-0.407736	0.891298	-0.148912	0.991772	-1.4037	0.40238	-0.136841	0.972662	-0.269068	0.999767	-0.256997	0.998436	-1.05063	0.662427	-0.102865	0.980729	0.250197	0.963048
gene:Solyc01g087970.3	-1.29274	0.375846	0.787495	0.774103	-0.429482	0.950635	-0.206363	0.957266	0.61421	0.838178	0.308661	0.999767	1.35235	0.860437	0.618033	0.849823	0.0353476	0.996831	0.859744	0.754576
gene:Solyc01g087990.3	0.129928	0.932261	-1.02924	0.525578	0.000692526	0.999645	0.476297	0.834427	-0.116259	0.975959	-0.129237	0.999767	-0.246189	0.998436	-0.0827526	0.987749	0.0816981	0.985081	-0.477351	0.872348
gene:Solyc01g088000.4	-0.334955	0.797594	0.552973	0.700081	-0.102125	0.991916	-0.0576871	0.980091	-0.234957	0.948369	0.0596976	0.999767	-0.073134	0.998436	0.280521	0.912924	-0.0274713	0.996831	0.310737	0.89899
gene:Solyc01g088013.1	0.0383185	0.982877	-0.488444	0.840249	0.808598	0.812184	-0.847186	0.643789	-0.887895	0.67031	0.935752	0.933743	-0.760741	0.994261	0.755778	0.754039	-0.83022	0.768563	0.772744	0.758857
gene:Solyc01g088017.1	-0.795832	0.655547	0.00238872	0.999351	-0.522111	0.947674	-0.01153	0.997575	0.229632	0.963192	0.212624	0.999767	0.964367	0.998436	0.462306	0.922498	0.249988	0.956138	0.723824	0.86204
gene:Solyc01g088020.3	-0.162866	0.594244	0.141461	0.787614	0.0634051	0.968373	-0.0889301	0.881236	0.123727	0.832824	-0.0351575	0.999767	0.0251647	0.998436	-0.00644099	0.996265	0.000875776	0.998649	0.0833649	0.933089
gene:Solyc01g088030.4	0.905326	0.488763	-0.382032	0.900201	0.702333	0.879056	1.11081	0.557622	-0.208399	0.961194	0.346641	0.999767	-0.564091	0.998436	1.1044	0.628748	-0.249248	0.951229	-0.255656	0.956147
gene:Solyc01g088050.3	-0.308989	0.5345	-0.126545	0.893753	0.205376	0.929451	0.14975	0.881688	-0.644053	0.412234	0.421497	0.887138	-0.427932	0.964808	0.203583	0.855484	0.138735	0.920004	0.192568	0.852735
gene:Solyc01g088060.3	-0.00299913	0.998297	-0.00875827	0.995987	0.403185	0.91821	0.794768	0.618443	-0.373253	0.891805	-0.0193914	0.999767	-0.79583	0.96495	-0.0271404	0.995929	0.812987	0.756996	-0.00892116	0.997031
gene:Solyc01g088080.3	-0.0789111	0.888106	0.0732829	0.940367	0.319359	0.762139	-0.374078	0.512308	0.147489	0.877808	-0.0417556	0.999767	-0.213625	0.998436	0.15108	0.886309	-0.153504	0.880497	0.371654	0.583173
gene:Solyc01g088090.3	-0.108702	0.833385	0.374459	0.504606	0.192029	0.908437	0.542483	0.241141	0.101205	0.940944	-0.347869	0.959976	-0.438694	0.834521	0.222919	0.809919	0.157989	0.886515	-0.161576	0.879546
gene:Solyc01g088100.4	0.0598518	0.879124	-0.0471643	0.948194	-0.219084	0.784673	0.170802	0.724169	-0.0176978	0.984407	0.0876579	0.999767	0.289044	0.823743	-0.197431	0.735244	0.314296	0.64336	-0.0539363	0.964045
gene:Solyc01g088120.1	0.475156	0.753198	0.37196	0.895623	-0.0569956	0.996795	-0.366009	0.895659	0.590254	0.817979	-0.0508152	0.999767	0.596434	0.998436	-0.418163	0.905577	-0.225674	0.949628	-0.277828	0.953737
gene:Solyc01g088140.3	0.0715977	0.906311	-0.163965	0.853019	-0.0704608	0.985583	-0.169091	0.843865	0.360157	0.627273	-0.0138997	0.999767	0.416718	0.852266	0.0558831	0.975173	-0.203291	0.852352	0.0216826	0.989547
gene:Solyc01g088150.3	-0.169768	0.627506	0.15035	0.787962	0.275425	0.724735	0.0191412	0.980091	-0.0453702	0.966644	0.181299	0.999767	-0.139496	0.998436	0.17331	0.801818	0.0992345	0.908322	0.253404	0.634824
gene:Solyc01g088160.5	1.37761	0.380724	-0.574051	0.853066	-0.255823	0.983622	0.85609	0.743015	-0.421736	0.913183	0.197459	0.999767	0.0315458	0.998436	0.476554	0.902992	1.59308	0.655419	1.21354	0.607575
gene:Solyc01g088170.4	-0.671861	0.0501116	-0.166972	0.819921	0.0182411	0.996795	-0.0230565	0.980091	-0.212129	0.793916	0.15457	0.999767	-0.0758007	0.998436	-0.142757	0.886767	0.101966	0.922876	-0.0177349	0.991137
gene:Solyc01g088200.4	-0.115053	0.959417	-1.22739	0.593674	-0.687404	0.906976	0.473224	0.876001	-0.893863	0.755117	0.0815444	0.999767	-0.124914	0.998436	-0.488232	0.908756	-0.123592	0.979436	-1.08505	0.687097
gene:Solyc01g088240.5	0.554406	0.281192	-0.438536	0.529859	-0.254768	0.910459	-0.190354	0.858142	-0.072215	0.966881	-0.0577897	0.999767	0.124763	0.998436	-0.312792	0.767998	0.115548	0.938184	-0.00688999	0.997031
gene:Solyc01g088250.4	0.412703	0.254617	-0.0155653	0.985759	-0.0302088	0.992825	0.094213	0.910248	0.269091	0.680352	0.0258583	0.999767	0.325158	0.89748	-0.0658035	0.962374	0.373768	0.655419	0.213752	0.80075
gene:Solyc01g088270.4	-0.0148264	0.994246	-0.974371	0.634979	-0.376703	0.954025	-0.435514	0.872605	-0.243496	0.949236	-0.162685	0.999767	-0.0294781	0.998436	-0.667017	0.820052	0.501268	0.877183	0.269765	0.957988
gene:Solyc01g088300.3	0.0453389	0.966708	-0.318963	0.826198	-0.579788	0.802451	-1.16234	0.149552	-0.771386	0.735581	-1.43535	0.229303	-1.62695	0.426068	-0.757213	0.67606	-1.34241	0.530291	-0.937288	0.45154
gene:Solyc01g088310.3	-0.0699117	0.910316	0.275191	0.664679	0.377178	0.73755	-0.232244	0.769316	0.227656	0.822304	0.034802	0.999767	-0.11472	0.998436	0.0900325	0.954854	-0.0818094	0.952377	0.240467	0.796274
gene:Solyc01g088320.2	1.00731	0.54794	-0.481314	0.892273	-0.921907	0.849943	1.23349	0.591336	-0.736804	0.825185	-0.344009	0.999767	-0.158906	0.998436	0.20002	0.974833	0.94337	0.812152	-0.090098	0.988604
gene:Solyc01g088330.1	0.176404	0.936957	1.59271	0.485085	-0.570594	0.942729	0.651053	0.833677	-0.203822	0.966729	-0.292606	0.999767	0.0741663	0.998436	0.0411394	0.996265	-0.0128218	0.996831	-0.622735	0.88875
gene:Solyc01g088340.2	-1.20033	0.426478	1.00624	0.683971	0.524883	0.942729	-0.798469	0.748306	0.629804	0.843583	-0.866573	0.999767	-0.761653	0.998436	0.00675534	0.99899	-0.847061	0.812152	-0.0418368	0.994909
gene:Solyc01g088350.5	0.069628	0.906311	-0.0953717	0.918955	-0.248462	0.863739	0.244862	0.726874	0.312341	0.691521	-0.0121646	0.999767	0.548639	0.630474	0.462265	0.467365	-0.145876	0.900218	0.0715265	0.965023
gene:Solyc01g088370.3	-0.266437	0.411849	0.590414	0.0670905	0.333463	0.547077	-0.154503	0.781671	0.223666	0.692722	-0.0269284	0.999767	-0.136725	0.998436	0.260142	0.642732	-0.0731764	0.931225	0.341469	0.414788
gene:Solyc01g088380.3	0.237881	0.535788	0.417994	0.330742	0.0783419	0.974519	0.271883	0.619829	0.392128	0.468429	-0.122332	0.999767	0.191455	0.998436	-0.0227259	0.98845	0.17436	0.847482	-0.120249	0.918413
gene:Solyc01g160370.1	-1.27944	0.302414	-0.199482	0.948447	0.604297	0.897226	0.963061	0.604795	0.29927	0.931219	0.20231	0.999767	-0.102717	0.998436	0.188232	0.968999	-0.0872306	0.983295	-0.86206	0.731643
gene:Solyc01g088400.4	0.127059	0.893816	-0.142339	0.927435	-0.0449673	0.994484	0.497113	0.644268	-0.0549825	0.982244	-1.33882	0.104928	-1.34884	0.189007	-0.962367	0.360737	-0.378718	0.830267	-1.8382	0.00219534
gene:Solyc01g088410.3	-0.650004	0.699574	0.925379	0.705558	-0.0737484	0.995742	-0.315523	0.932091	-0.248536	0.958066	-0.630722	0.999767	-0.80551	0.998436	-0.791754	0.814993	0.357271	0.930001	-0.11896	0.985025
gene:Solyc01g088430.4	0.520815	0.440948	0.11962	0.933184	-0.626762	0.688525	-0.890731	0.187899	-0.32508	0.875065	-0.864952	0.574263	-0.56327	0.989075	-1.03832	0.240463	-0.693308	0.64336	-0.840894	0.343497
gene:Solyc01g088440.2	-0.347344	0.561854	-0.189146	0.885436	-0.57856	0.66609	0.884842	0.161376	-0.216553	0.899281	-0.315193	0.999767	0.0468135	0.998436	0.159816	0.931205	0.133575	0.944114	-0.59145	0.308066
gene:Solyc00g217960.2	0.705553	0.379423	0.245314	0.923596	-0.701242	0.806814	0.678475	0.700042	0.40514	0.862988	-0.378672	0.999767	0.72771	0.982981	-0.0729828	0.985729	0.981081	0.709758	0.229623	0.941811
gene:Solyc01g088450.2	-0.188097	0.877033	0.0425367	0.982284	-0.00822626	0.999583	0.317215	0.873924	-0.427359	0.860017	-0.0654949	0.999767	-0.484627	0.998436	0.548449	0.767296	-0.0205528	0.996831	0.210682	0.939323
gene:Solyc01g088460.3	-2.09743	0.158354	0.135373	0.966439	-0.0826663	0.994816	1.68179	0.5706	-0.320761	0.941563	0.105783	0.999767	-0.132311	0.998436	0.225089	0.968911	1.60745	0.747438	0.150751	0.981039
gene:Solyc01g088470.3	0.149587	0.777235	-0.317041	0.645345	0.154801	0.943996	0.149177	0.872597	0.28064	0.755117	-0.134592	0.999767	-0.00875353	0.998436	0.100701	0.949948	-0.289737	0.794427	-0.338214	0.677664
gene:Solyc01g088480.3	0.137589	0.745023	0.0496906	0.952502	0.211937	0.842388	0.0770769	0.924429	0.135216	0.870828	-0.140699	0.999767	-0.217419	0.998052	0.356904	0.497381	-0.290167	0.723911	-0.0103396	0.994292
gene:Solyc01g088490.3	-0.0283209	0.988637	-0.682258	0.809326	-0.179335	0.989169	0.0613385	0.984417	0.21189	0.9626	-0.50609	0.999767	-0.114864	0.998436	0.431979	0.914661	0.383279	0.922307	0.75392	0.814129
gene:Solyc01g088500.3	-0.178161	0.914052	-0.969874	0.546597	-0.355002	0.962774	-1.18558	0.438864	-0.0242583	0.995787	-0.0033262	0.999767	0.327418	0.998436	-0.324009	0.926067	-0.178252	0.956944	0.683318	0.788994
gene:Solyc01g150146.1	0.470363	0.142795	-0.165335	0.789566	0.0789061	0.974519	0.309023	0.513566	0.0880607	0.932745	0.0990585	0.999767	0.108213	0.998436	0.204462	0.773388	0.133222	0.879376	0.0286612	0.983912
gene:Solyc01g088530.2	-0.0753235	0.932261	-0.270733	0.816828	-0.943013	0.524932	0.214212	0.876001	-0.565553	0.693867	0.149241	0.999767	0.526701	0.998436	-0.21389	0.904331	0.306181	0.858145	-0.12192	0.958411
gene:Solyc01g088550.3	0.38334	0.557101	-0.267454	0.802552	-0.402035	0.85042	-0.580005	0.48402	-0.484761	0.716308	-0.00658105	0.999767	-0.0893072	0.998436	0.466845	0.649124	-0.151673	0.931225	0.895177	0.0485118
gene:Solyc01g088560.3	0.117459	0.835118	-0.140982	0.883614	0.0653922	0.987174	-0.269911	0.700242	0.0873076	0.946095	-0.122322	0.999767	-0.100407	0.998436	0.352211	0.658903	-0.267026	0.796609	0.355096	0.640302
gene:Solyc01g088570.3	0.121107	0.781054	-0.11755	0.879985	0.119677	0.944253	0.0946392	0.904659	0.57324	0.126461	-0.181993	0.999767	0.271569	0.953668	0.519767	0.216448	-0.281324	0.742328	0.143804	0.885406
gene:Solyc01g088590.6	0.257375	0.885947	-0.135269	0.965164	-0.475112	0.943777	-0.838118	0.691977	-0.888933	0.728547	0.488093	0.999767	0.0742719	0.998436	-0.987352	0.685752	0.120997	0.975578	-0.028237	0.996358
gene:Solyc01g088600.5	-0.588804	0.186486	0.639448	0.222202	0.26883	0.850482	0.515712	0.359085	-0.164627	0.879687	0.203684	0.999767	-0.229773	0.998436	0.395021	0.613796	0.199802	0.863203	0.0791114	0.965023
gene:Solyc01g088620.3	0.157938	0.898577	-0.422737	0.773994	0.4498	0.896068	-0.514197	0.697556	0.169863	0.963088	-0.646526	0.999767	-0.926464	0.89901	0.19087	0.945228	-0.348019	0.876975	0.357049	0.859769
gene:Solyc01g088630.3	-1.26585	0.40998	-0.229846	0.949901	-0.677074	0.908226	0.346971	0.92262	-0.592024	0.862988	-0.537952	0.999767	-0.452902	0.998436	-0.60511	0.8771	0.498782	0.898774	-0.4533	0.933089
gene:Solyc01g088640.4	0.151633	0.82145	0.080695	0.950818	-0.0393571	0.995514	0.23569	0.846683	-0.115999	0.957812	0.0648388	0.999767	-0.0118036	0.998436	0.0821227	0.972664	-0.0128661	0.996831	-0.166433	0.928781
gene:Solyc01g088650.4	-0.277537	0.664236	-0.201018	0.847977	-0.589604	0.688536	-0.166599	0.891669	0.700493	0.494201	-0.680401	0.74414	0.609696	0.89748	-0.331922	0.785122	0.033407	0.987425	-0.131916	0.948775
gene:Solyc01g088660.3	-0.198318	0.804005	-0.651561	0.451479	-0.214409	0.946249	-0.49688	0.598467	0.172689	0.918017	-0.300969	0.999767	0.0861287	0.998436	0.0762304	0.976181	-0.44762	0.767364	0.125491	0.960522
gene:Solyc01g088670.3	-1.15093	0.409468	0.473073	0.83031	-1.31153	0.708382	0.653663	0.791265	-0.451133	0.909153	-0.373496	0.999767	0.486904	0.998436	-0.77646	0.780646	0.880714	0.796267	-0.549409	0.868051
gene:Solyc01g088680.3	0.406805	0.61313	-0.297494	0.845796	0.159236	0.974212	0.208827	0.904659	0.953159	0.436532	-0.816508	0.763326	-0.0225855	0.998436	0.545177	0.783787	-1.02968	0.64336	-0.693335	0.544872
gene:Solyc01g088690.3	-0.189066	0.765991	-0.590866	0.364301	-0.284344	0.9084	-0.235	0.824267	0.0856889	0.966644	-0.397791	0.988368	-0.0277586	0.998436	-0.566634	0.554343	-0.139462	0.930001	-0.471096	0.62403
gene:Solyc01g088700.4	-0.727048	0.243614	0.429325	0.682629	0.18408	0.95486	-0.0855835	0.961456	-0.181078	0.908897	0.361086	0.999767	-0.00407207	0.998659	-0.481734	0.689933	0.325073	0.832308	-0.0710775	0.981039
gene:Solyc01g088710.3	-0.2111	0.756909	0.171481	0.88569	-0.00717146	0.999583	-0.360153	0.683251	-0.678708	0.545028	-0.0738889	0.999767	-0.745426	0.77752	0.171408	0.916843	-0.276381	0.851981	0.25518	0.841741
gene:Solyc01g088720.3	-0.0353075	0.93624	-0.0468942	0.948447	-0.185604	0.85042	0.207695	0.682094	0.207443	0.728625	-0.213319	0.993232	0.179728	0.998436	0.201238	0.753609	0.12342	0.878912	0.116963	0.896453
gene:Solyc01g088730.3	0.116957	0.783367	0.224173	0.684516	-0.141319	0.939971	-0.0345877	0.971664	0.15789	0.850715	-0.114464	0.999767	0.184744	0.998436	0.117797	0.907679	-0.19186	0.831232	-0.0394747	0.980892
gene:Solyc01g088740.4	0.201591	0.568185	0.0532698	0.943123	-0.0554314	0.984433	0.000685105	0.999521	0.412599	0.351852	-0.091057	0.999767	0.376974	0.67969	0.0105621	0.995327	-0.00142888	0.998141	0.00844814	0.995971
gene:Solyc01g088750.3	-0.369711	0.825176	-0.521278	0.845203	0.148405	0.991772	0.732579	0.759989	0.068949	0.988912	-0.0580692	0.999767	-0.137525	0.998436	-0.00500084	0.999058	0.853704	0.812152	0.116124	0.983406
gene:Solyc01g088760.5	0.382143	0.841998	-1.07321	0.64544	-0.616811	0.920641	1.12085	0.594335	0.942748	0.731648	-1.00295	0.979312	0.556608	0.998436	0.752905	0.811925	0.43718	0.910971	0.0692393	0.989506
gene:Solyc01g088770.3	0.5197	0.3591	-0.156077	0.899136	-0.0452413	0.992825	0.093804	0.948314	0.358491	0.741086	-0.229093	0.999767	0.174639	0.998436	0.530944	0.565188	-0.250325	0.85823	0.186814	0.921385
gene:Solyc01g088780.3	0.26303	0.598949	7.37753e-05	0.999961	-0.188505	0.929451	0.0217024	0.982729	0.212358	0.829803	-0.162784	0.999767	0.238079	0.998436	0.299628	0.73927	-0.14245	0.906122	0.135476	0.930969
gene:Solyc01g088790.3	0.289988	0.879773	1.21681	0.611966	-0.0102793	0.999583	0.371523	0.913212	-0.168863	0.969841	-1.25048	0.895453	-1.40906	0.87345	-1.031	0.731998	0.0288276	0.996831	-1.3737	0.568747
gene:Solyc01g088800.4	-0.0127979	0.979248	0.31935	0.446743	0.156922	0.889306	0.0407514	0.962752	0.184768	0.757845	0.119077	0.999767	0.146924	0.998436	0.052761	0.964678	-0.0736764	0.931225	-0.0616668	0.960522
gene:Solyc01g088810.4	-0.742652	0.651107	-1.18616	0.603672	-0.279199	0.977842	0.510719	0.870255	-0.111418	0.97899	0.03819	0.999767	0.205971	0.998436	-0.867483	0.775842	1.39024	0.694753	0.0120376	0.997369
gene:Solyc01g088820.2	-0.0665957	0.932145	0.300498	0.739352	0.227482	0.943777	0.330729	0.735262	-0.408139	0.757845	0.333683	0.999767	-0.301938	0.998436	0.10694	0.961267	0.0208005	0.996105	-0.202989	0.886416
gene:Solyc01g089857.1	-0.716584	0.560594	0.733284	0.661966	-0.807179	0.838086	0.488752	0.834565	-0.281684	0.932105	-0.0085505	0.999767	0.516945	0.998436	0.193284	0.961164	0.436322	0.890438	0.140854	0.97384
gene:Solyc01g089870.3	-0.311582	0.545301	0.520312	0.38676	0.251186	0.881709	-0.144322	0.896048	0.32373	0.724815	-0.0616582	0.999767	0.0108859	0.998436	0.241311	0.83388	-0.111158	0.938184	0.274475	0.796274
gene:Solyc01g089880.4	-0.313657	0.863384	-1.45427	0.449705	0.466681	0.948801	-1.06357	0.624112	-0.598141	0.848523	1.05682	0.959976	-0.00800183	0.998872	-0.570905	0.86532	0.430815	0.905148	0.923475	0.746856
gene:Solyc01g089890.4	-0.343261	0.854573	-0.10632	0.975926	-0.718614	0.888175	-0.258933	0.944371	-0.315243	0.938476	-0.716924	0.999767	-0.313554	0.998436	0.331055	0.943676	-0.855377	0.807854	-0.265388	0.964045
gene:Solyc01g089900.4	-0.195262	0.806539	-0.207063	0.895027	-0.0966492	0.98888	-0.132302	0.944371	0.146401	0.955901	-0.442082	0.999767	-0.199032	0.998436	-0.167947	0.939701	0.156684	0.940493	0.121039	0.964778
gene:Solyc01g089910.4	-0.144706	0.945226	0.332686	0.923672	0.887218	0.847911	0.631854	0.824267	-0.628739	0.847579	0.536075	0.999767	-0.979883	0.991017	0.303284	0.955488	-0.189491	0.963331	-0.518061	0.912097
gene:Solyc01g089930.2	-0.432026	0.841854	0.666583	0.85287	0.0387679	0.998091	-0.381638	0.929723	-0.0434168	0.993931	-0.359734	0.999767	-0.441919	0.998436	0.90872	0.82901	-1.23026	0.779798	0.0600941	0.993469
gene:Solyc01g089950.3	0.579007	0.505582	-0.756288	0.556848	0.228814	0.965251	0.376668	0.823708	0.494932	0.75869	0.453992	0.999767	0.72011	0.956774	0.479627	0.791657	-0.0539968	0.988338	0.0489624	0.98719
gene:Solyc01g089970.3	0.0804844	0.905858	0.352019	0.660062	0.458926	0.639832	-0.0137614	0.98984	0.412	0.610126	0.130324	0.999767	0.0833976	0.998436	0.494467	0.50521	-0.341691	0.767364	0.166538	0.919702
gene:Solyc01g089980.4	0.610826	0.0585457	-0.0460143	0.958447	0.0385034	0.991772	0.241802	0.67781	0.373845	0.492292	-0.0761349	0.999767	0.259207	0.974455	0.181029	0.833741	0.0338807	0.975578	-0.0268921	0.986352
gene:Solyc01g089990.3	0.697012	0.702553	0.307684	0.935316	-0.833881	0.866735	-0.2043	0.962752	0.292813	0.951298	-0.795093	0.999767	0.3316	0.998436	-0.0270858	0.99678	-0.75672	0.848467	-0.579506	0.904685
gene:Solyc01g090000.1	-1.32648	0.313844	-0.474631	0.869292	0.104153	0.992825	-0.372685	0.899196	0.296487	0.93801	0.00306167	0.999767	0.195396	0.998436	0.245769	0.961016	-0.474637	0.886515	0.143817	0.981321
gene:Solyc01g090030.2	-0.243295	0.878698	0.405507	0.879451	0.0608013	0.995742	-0.11741	0.971664	-0.419277	0.88013	0.224747	0.999767	-0.255331	0.998436	-0.752668	0.762427	0.208791	0.951482	-0.426467	0.910767
gene:Solyc01g090040.4	0.566427	0.505752	-0.0655797	0.975941	-0.0241712	0.997045	0.720332	0.678515	0.0913212	0.973588	-0.197962	0.999767	-0.0824697	0.998436	0.0593339	0.989018	0.384139	0.904445	-0.276859	0.930362
gene:Solyc01g090050.4	0.57705	0.703928	-0.396977	0.891298	-0.356727	0.962774	0.584442	0.842714	0.00994241	0.998059	0.170534	0.999767	0.537204	0.998436	0.0577745	0.994337	0.398961	0.928606	-0.127707	0.983406
gene:Solyc01g090100.3	-0.481428	0.755679	0.14297	0.963915	0.983547	0.769512	-0.825716	0.690428	0.535759	0.846612	0.40826	0.999767	-0.0395281	0.998436	-0.230774	0.961594	-0.579526	0.853061	0.0154161	0.997031
gene:Solyc01g090120.3	-0.311384	0.841998	0.261155	0.913877	0.0808241	0.994522	0.0691362	0.980091	0.109564	0.973962	0.853727	0.965853	0.882466	0.977886	0.0241079	0.996112	0.83443	0.746627	0.789402	0.566034
gene:Solyc01g090140.3	-0.105654	0.960556	-0.956314	0.700077	0.652266	0.911315	-0.234298	0.950437	-1.11626	0.657846	1.18028	0.917779	-0.588248	0.998436	-0.830098	0.791394	0.391875	0.920004	-0.203925	0.975861
gene:Solyc01g090150.1	-0.19774	0.909125	0.159053	0.958735	0.0934295	0.993343	-0.756119	0.711378	-0.261394	0.940944	0.656766	0.999767	0.301942	0.998436	-0.0640527	0.990762	0.163171	0.961162	0.855238	0.739498
gene:Solyc01g090170.5	-0.483316	0.805991	-0.0990136	0.977317	-1.14967	0.810398	0.582662	0.868025	-0.234301	0.965929	-0.414973	0.999767	0.500395	0.998436	-0.748549	0.848553	1.47602	0.710506	0.144806	0.983406
gene:Solyc01g090180.5	-0.214908	0.732366	-0.643378	0.364067	-0.52508	0.796251	-0.0726059	0.965046	-0.74428	0.510406	0.17069	0.999767	-0.0485099	0.998436	-0.386202	0.779961	-0.319112	0.845672	-0.632708	0.379047
gene:Solyc01g090190.3	-0.202826	0.580816	0.27684	0.595192	0.161484	0.897512	0.118507	0.863681	-0.0400615	0.968216	0.232274	0.979312	0.0307284	0.998436	0.22625	0.732127	-0.0737051	0.935835	0.0340377	0.982111
gene:Solyc01g090200.5	0.127437	0.751939	0.409572	0.306715	-0.0898298	0.957832	0.208248	0.696691	0.0833147	0.925044	0.0237415	0.999767	0.196886	0.998436	-0.0280453	0.985266	-0.000683357	0.998657	-0.236976	0.719324
gene:Solyc01g090210.4	-0.297692	0.742937	-0.160638	0.942401	-1.13116	0.528469	-0.161306	0.948314	0.383849	0.875065	-0.697784	0.959976	0.81722	0.967246	0.450924	0.857371	-0.904199	0.736598	-0.291968	0.921263
gene:Solyc01g090220.4	-0.241274	0.867079	-0.062414	0.977317	-0.615747	0.878688	0.529816	0.80168	-0.768264	0.738374	0.100784	0.999767	-0.0517326	0.998436	0.233013	0.951056	0.362535	0.914223	0.0657323	0.987712
gene:Solyc01g090230.3	-0.0498962	0.919455	-0.0963929	0.895027	0.0491987	0.98888	0.0444574	0.966333	-0.292231	0.66237	0.217245	0.999767	-0.124185	0.998436	-0.00638086	0.99678	0.148655	0.872854	0.0978169	0.939323
gene:Solyc01g090240.3	-0.401443	0.296448	-0.649501	0.11275	-0.258292	0.84708	-0.747595	0.0314749	0.0844895	0.940944	0.184376	0.999767	0.527157	0.62072	-0.231501	0.775842	-0.153208	0.874006	0.362887	0.5611
gene:Solyc01g090260.5.1	0.149685	0.785575	-0.191465	0.818028	0.0478141	0.991772	0.221533	0.808484	-0.431982	0.612216	0.335954	0.967339	-0.143842	0.998436	-0.34236	0.694558	0.429026	0.706916	-0.134867	0.932291
gene:Solyc01g090270.4	-0.69481	0.466415	0.230036	0.902539	-0.285371	0.948103	0.00782771	0.997441	-0.252427	0.908272	0.182105	0.999767	0.215049	0.998436	-0.509265	0.793567	0.509545	0.812999	-0.00754834	0.997373
gene:Solyc01g090280.4	0.279532	0.515799	0.241749	0.711636	-0.0561734	0.98888	0.351695	0.554081	0.0525674	0.968186	-0.106428	0.999767	0.00231312	0.998872	0.296407	0.713061	-0.0768234	0.951482	-0.132111	0.921136
gene:Solyc01g090290.4	6.15707e-05	0.999942	0.378252	0.311376	0.374973	0.446243	0.0707786	0.922454	0.140347	0.836297	0.195171	0.999767	-0.0394556	0.998436	0.314337	0.516363	-0.169529	0.825029	0.0740296	0.948843
gene:Solyc01g090300.2	-0.105471	0.958015	-0.641778	0.810281	0.420975	0.950174	0.616641	0.805437	0.112201	0.976494	0.0756953	0.999767	-0.233079	0.998436	0.0411187	0.995574	-0.047444	0.995098	-0.622966	0.860877
gene:Solyc01g090310.4	-1.07218	0.361794	-0.877278	0.641463	-0.227466	0.977481	-0.11741	0.971067	-0.0337825	0.993593	0.00317611	0.999767	0.19686	0.998436	-0.531978	0.85335	0.209582	0.94958	-0.204986	0.965023
gene:Solyc01g090380.3	0.0256937	0.97657	-0.200726	0.847977	-0.234877	0.942491	0.262223	0.808734	0.256865	0.855267	-0.0782944	0.999767	0.413447	0.997111	0.152057	0.929771	0.130573	0.939399	0.0204077	0.992346
gene:Solyc01g090390.1	-1.03399	0.503941	0.0924257	0.980106	-0.692402	0.89916	0.276236	0.948314	-1.40038	0.594566	-0.0885836	0.999767	-0.796562	0.998436	-0.515339	0.914382	0.58757	0.890155	-0.204004	0.978766
gene:Solyc01g090400.4	0.470755	0.435879	0.432367	0.675095	-0.0873931	0.98888	-0.0250037	0.985562	0.435504	0.683065	0.121723	0.999767	0.64462	0.802165	0.491	0.6208	0.0279313	0.992283	0.543935	0.463927
gene:Solyc01g090410.3	-0.831711	0.524077	-0.593913	0.803095	-1.04899	0.737437	0.971033	0.56784	-0.833906	0.725911	0.118506	0.999767	0.333589	0.998436	-0.0663575	0.98918	0.294754	0.931225	-0.742637	0.742324
gene:Solyc01g090420.4	-0.170887	0.704896	-0.152806	0.834889	-0.0567121	0.98848	-0.321917	0.582469	-0.299476	0.703731	-0.073864	0.999767	-0.316628	0.96445	-0.0780797	0.956772	-0.00489787	0.996831	0.23894	0.784498
gene:Solyc01g090430.3	-0.300643	0.587657	-0.232616	0.811692	-0.208541	0.943273	-0.468004	0.59812	-0.22519	0.875065	0.0276389	0.999767	0.0109902	0.998436	-0.376584	0.724165	0.251003	0.867808	0.342423	0.76535
gene:Solyc01g090440.2	-0.271625	0.576257	0.336799	0.588617	-0.00960715	0.998598	-0.225046	0.780295	0.0317498	0.981726	0.27981	0.999767	0.321166	0.997111	0.220233	0.823489	-0.0486467	0.972021	0.396632	0.544872
gene:Solyc01g090450.3	0.274498	0.624235	0.01411	0.990746	-0.64196	0.465586	0.122901	0.918036	-0.203411	0.867864	-0.11999	0.999767	0.318559	0.998436	0.165913	0.903377	0.185441	0.888454	0.228453	0.8563
gene:Solyc01g090460.3	1.70056	2.33648e-05	2.00046	1.21348e-05	0.898022	0.205831	2.4519	2.91588e-07	1.07131	0.0981052	-0.157029	0.999767	0.0162565	0.998436	1.76391	0.000178546	0.400947	0.831232	-0.287039	0.802269
gene:Solyc01g090470.3	0.420642	0.168409	0.429152	0.251489	0.248393	0.771784	0.201047	0.705994	0.196503	0.756911	0.00426064	0.999767	-0.047629	0.998436	0.123351	0.883637	0.115782	0.888454	0.0380856	0.98022
gene:Solyc01g090480.5	-0.0650331	0.895577	0.15592	0.81785	0.0848384	0.9656	0.163934	0.809249	0.056403	0.960446	0.121269	0.999767	0.0928337	0.998436	0.0969967	0.932106	0.0578285	0.955808	-0.00910871	0.99609
gene:Solyc01g090500.5	0.475344	0.342021	0.226358	0.813362	0.267116	0.866938	0.277856	0.733463	0.502708	0.501983	-0.0026245	0.999767	0.232967	0.998436	0.503555	0.511013	-0.193363	0.878912	0.0323368	0.988604
gene:Solyc01g090510.2	-1.2416	0.427565	-0.267931	0.943147	0.165995	0.991543	0.406719	0.906642	0.0853703	0.986874	-0.941237	0.998559	-1.02186	0.985634	-0.557497	0.893583	0.380277	0.928606	-0.583939	0.897372
gene:Solyc01g090515.1	0.47002	0.733548	-1.64962	0.364301	0.694261	0.881709	0.213856	0.953075	1.68495	0.351852	-0.700015	0.999767	0.290674	0.998436	-0.11718	0.984814	0.361284	0.928182	0.0302478	0.996358
gene:Solyc01g090530.3	-1.2333	0.318857	-0.844693	0.701429	-0.0417784	0.997045	0.941039	0.63226	-1.58345	0.351607	0.419422	0.999767	-1.12225	0.908603	0.816792	0.748197	0.448761	0.890877	0.324513	0.941811
gene:Solyc01g090550.3	-0.312864	0.482365	-0.265247	0.679941	-0.28432	0.840325	0.19229	0.787288	-0.235562	0.77935	0.255817	0.999767	0.304576	0.994261	-0.135192	0.894941	0.238741	0.810747	-0.0887405	0.949885
gene:Solyc01g090590.3	0.100014	0.852073	-0.857943	0.0522422	-0.0401631	0.992825	-0.332197	0.641136	-0.286473	0.75869	0.336965	0.946946	0.0906553	0.998436	0.111564	0.938812	-0.23004	0.853061	0.21372	0.830108
gene:Solyc01g090630.5	-0.418014	0.846885	-0.724551	0.833533	0.663051	0.934965	0.256268	0.952158	0.680733	0.860127	-0.354651	0.999767	-0.336969	0.998436	0.0715984	0.992983	-0.196832	0.967604	-0.381501	0.949815
gene:Solyc01g090650.1	0.403846	0.560383	0.15741	0.915256	-0.108904	0.98842	0.293447	0.851477	0.416243	0.806892	-0.451084	0.999767	0.0740635	0.998436	0.0771391	0.976665	0.628282	0.746627	0.411975	0.751785
gene:Solyc01g090670.3	-0.382589	0.396163	-0.132805	0.889373	0.0832258	0.977842	-0.0170188	0.986549	0.00589585	0.997292	0.178369	0.999767	0.101039	0.998436	-0.0590251	0.972664	0.222707	0.836878	0.180701	0.88448
gene:Solyc01g090680.3	-0.231502	0.778841	-0.512778	0.76174	-1.02543	0.467187	-0.133443	0.94977	-0.585536	0.727008	-0.322618	0.999767	0.11728	0.998436	0.155404	0.967606	-1.03504	0.666837	-0.746192	0.525084
gene:Solyc01g090690.5	-0.480454	0.603748	0.882045	0.413432	-0.0268072	0.997045	0.668306	0.625388	-0.550039	0.731009	0.141925	0.999767	-0.381307	0.998436	-0.361039	0.866509	0.662113	0.757263	-0.367232	0.87266
gene:Solyc01g090693.1	0.124278	0.782237	0.0146748	0.985865	0.189537	0.889306	0.00685285	0.993514	0.102573	0.918407	0.00524073	0.999767	-0.0817237	0.998436	-0.149951	0.876016	-0.0297067	0.980914	-0.186511	0.834355
gene:Solyc01g090697.1	-1.52742	0.324884	0.549489	0.831	-0.128846	0.991916	0.554433	0.872605	-0.336157	0.935253	0.305419	0.999767	0.098108	0.998436	0.346906	0.943654	0.469222	0.922872	0.261695	0.960218
gene:Solyc01g090710.4	0.464049	0.509261	0.0950864	0.951427	-0.211169	0.960309	-0.142228	0.936687	0.600213	0.657799	0.0774512	0.999767	0.888833	0.753014	-0.135348	0.951046	0.353669	0.847213	0.360548	0.79212
gene:Solyc01g090720.3	0.649158	0.158354	-0.121572	0.903592	0.288622	0.856482	0.176202	0.866586	0.103883	0.949877	0.0473325	0.999767	-0.137406	0.998436	-0.0050756	0.998206	0.293746	0.814645	0.112468	0.949243
gene:Solyc01g090730.3	-0.141233	0.815757	-0.483071	0.451479	-0.169644	0.950174	-0.0275337	0.981421	-0.65085	0.545333	-0.667742	0.548798	-1.14895	0.189007	-0.244783	0.866509	-0.436321	0.754221	-0.65357	0.294435
gene:Solyc01g090740.3	0.257204	0.791345	-0.650557	0.595201	-0.379151	0.924431	-0.190458	0.930698	-0.69003	0.689702	-0.053931	0.999767	-0.36481	0.998436	-0.593608	0.716324	0.360182	0.878693	-0.0429685	0.989506
gene:Solyc01g090750.3	0.0212588	0.969086	0.261873	0.668126	0.266194	0.796251	-0.306827	0.573787	-0.0491293	0.966644	0.0676019	0.999767	-0.247721	0.988778	0.309091	0.645097	-0.132008	0.888185	0.483909	0.246609
gene:Solyc01g090760.5	1.69169	0.0140484	1.10755	0.190601	1.18515	0.274395	1.09029	0.30828	2.13158	0.0069709	-0.328347	0.999767	0.618079	0.908603	0.784574	0.516694	0.388502	0.878912	0.0827812	0.978101
gene:Solyc01g090770.4	-0.161323	0.691573	-0.0754407	0.918489	-0.208358	0.839219	0.137372	0.834427	0.0308818	0.975934	-0.250884	0.967339	-0.0116445	0.998436	0.381338	0.420235	-0.0776762	0.935123	0.166289	0.837854
gene:Solyc01g090780.3	-0.393925	0.269395	0.0419596	0.960772	-0.00125866	0.999583	-0.0485184	0.960775	-0.328404	0.578222	0.134941	0.999767	-0.192204	0.998436	-0.225399	0.766181	0.132693	0.882782	-0.0441873	0.98022
gene:Solyc01g090800.3	-0.461298	0.4281	-0.396323	0.661737	-0.91616	0.145663	0.15629	0.89841	-0.861738	0.252968	-0.79028	0.343721	-0.735857	0.651099	-0.261003	0.855484	-0.482888	0.71211	-0.900181	0.0908138
gene:Solyc01g090840.4	0.289152	0.877033	-0.99109	0.680435	-0.0206264	0.999051	0.36733	0.913134	-0.272122	0.949354	-0.170935	0.999767	-0.422431	0.998436	-1.6848	0.360737	2.18412	0.51576	0.131992	0.983406
gene:Solyc01g090850.3	-0.354832	0.396272	-0.264654	0.666894	-0.393224	0.723085	0.171562	0.843033	0.0453621	0.973588	-0.182767	0.999767	0.25582	0.998436	-0.176516	0.865904	0.242451	0.825029	-0.105627	0.941811
gene:Solyc01g090860.3	-0.82787	0.401391	-0.118153	0.953959	-0.148119	0.985583	0.152076	0.949628	-0.309309	0.891491	0.280454	0.999767	0.119263	0.998436	-0.798654	0.607843	0.726699	0.742328	-0.224032	0.949191
gene:Solyc01g090870.1	-0.487448	0.703996	0.14764	0.959086	1.12202	0.636233	0.868838	0.608778	-0.543121	0.832824	0.913542	0.946946	-0.7516	0.997111	0.505984	0.811925	1.05437	0.701299	0.691514	0.642403
gene:Solyc01g090880.3	0.161406	0.660634	-0.320364	0.475154	-0.0388778	0.99122	-0.022356	0.979278	0.016821	0.988562	0.0834122	0.999767	0.139111	0.998436	0.0616711	0.961055	-0.259214	0.74564	-0.175187	0.824033
gene:Solyc01g090890.3	-0.962743	0.542497	0.252884	0.944108	-0.729587	0.890686	-0.8042	0.747678	-0.443669	0.904987	-0.0366651	0.999767	0.249253	0.998436	-0.0374827	0.996265	0.453662	0.904925	1.22038	0.607525
gene:Solyc01g090900.3	-0.206129	0.772039	-0.456646	0.636151	-0.105998	0.986708	-0.240361	0.842714	0.29364	0.862008	-0.415785	0.999767	-0.0161467	0.998436	0.547678	0.626727	-0.450584	0.787165	0.337455	0.785184
gene:Solyc01g090910.3	0.367638	0.408388	-0.295077	0.660203	0.322575	0.795838	-0.380929	0.521161	0.368746	0.615616	0.170424	0.999767	0.216594	0.998436	0.391119	0.583035	-0.390479	0.70068	0.381569	0.586712
gene:Solyc01g090920.3	0.441117	0.620514	-0.0313554	0.985356	0.295851	0.943777	0.214728	0.915897	-0.240673	0.935579	-0.839076	0.844912	-1.3756	0.488204	-0.0938233	0.976665	0.361384	0.879434	0.0528334	0.986869
gene:Solyc01g090940.3	-0.216834	0.642178	0.119806	0.889373	-0.248762	0.880948	0.302163	0.66807	0.188638	0.856884	0.0111521	0.999767	0.448553	0.885901	0.35697	0.645232	0.0862584	0.949592	0.141065	0.908076
gene:Solyc01g090950.4	-0.506138	0.302952	-0.188072	0.839067	-0.360326	0.796251	-0.21254	0.81526	-0.322692	0.72544	0.109313	0.999767	0.146947	0.998436	-0.310793	0.736955	0.439027	0.687075	0.340774	0.716325
gene:Solyc01g090965.1	0.561546	0.570722	-0.915346	0.407533	-0.0168285	0.998598	0.102856	0.965046	0.209143	0.940944	-0.411904	0.999767	-0.185932	0.998436	1.06608	0.304639	-0.409833	0.842705	0.553389	0.743886
gene:Solyc01g090990.3	0.368291	0.507795	-0.191491	0.846322	0.0312397	0.994857	-0.179811	0.865689	-0.267457	0.847082	-0.267927	0.999767	-0.566624	0.879404	0.463137	0.604731	-0.302617	0.816616	0.34033	0.738609
gene:Solyc01g091000.4	-1.96831	0.157108	-1.60385	0.372746	-1.39856	0.668193	-0.282821	0.935753	-1.06196	0.728547	-0.372077	0.999767	-0.0354692	0.998436	-0.833355	0.77525	0.212838	0.95854	-0.337696	0.9439
gene:Solyc01g091010.3	-1.34199	0.446179	-2.84291	0.141324	1.08072	0.873715	0.652974	0.888874	-1.84491	0.583611	1.39339	0.967339	-1.53224	0.973492	-2.29899	0.488943	0.721581	0.897327	-2.23038	0.464747
gene:Solyc01g091020.3	-0.0495693	0.909125	0.219418	0.638088	-0.334927	0.607156	0.222341	0.64211	0.0272657	0.976338	0.168193	0.999767	0.530386	0.29671	0.244601	0.660147	0.163027	0.831401	0.185287	0.778167
gene:Solyc01g091030.3	0.23305	0.905958	-1.10266	0.610193	-0.738989	0.879056	-0.807644	0.733463	-1.09046	0.675292	-0.899552	0.999767	-1.25102	0.908603	0.102682	0.986562	-0.672478	0.849993	0.237849	0.967336
gene:Solyc01g091040.3	0.00706974	0.990702	0.142373	0.875649	-0.104976	0.966451	-0.194049	0.808734	-0.14234	0.88956	0.597759	0.343721	0.560395	0.582802	0.0228852	0.989304	0.391958	0.687618	0.608893	0.14927
gene:Solyc01g091050.5	0.635236	0.722931	0.366788	0.913877	0.549836	0.942729	0.192216	0.962594	-0.127383	0.979014	-1.04171	0.999167	-1.71893	0.774859	-1.31143	0.66526	-0.323642	0.942301	-1.82729	0.318098
gene:Solyc01g091060.2	-0.0996383	0.961913	0.0799888	0.98137	-0.215042	0.987174	0.732845	0.769316	0.380927	0.916619	0.355692	0.999767	0.951661	0.988778	0.211258	0.969334	0.558611	0.877666	0.0370243	0.99602
gene:Solyc01g091070.3	0.384406	0.228833	0.0741182	0.920316	0.291546	0.687586	0.131664	0.837018	0.104274	0.904805	-0.030839	0.999767	-0.21811	0.989112	0.258474	0.673884	-0.141995	0.864516	-0.0151851	0.99091
gene:Solyc01g091090.5	-0.176213	0.830857	0.24996	0.841027	-0.063133	0.9918	0.605007	0.538809	-0.0633783	0.973588	0.106072	0.999767	0.105827	0.998436	-0.0765635	0.976565	0.489993	0.775214	-0.191577	0.931922
gene:Solyc01g091120.3	-0.292601	0.467159	-0.0964569	0.907764	0.072704	0.977842	-0.228278	0.713401	-0.110544	0.913777	-0.0233654	0.999767	-0.206613	0.998436	-0.0624594	0.965196	0.072233	0.946353	0.238051	0.774557
gene:Solyc01g091130.4	-0.297803	0.788107	-0.199554	0.923376	-0.506355	0.884323	0.292759	0.890395	-0.219593	0.945876	-0.5369	0.999767	-0.250138	0.998436	0.879945	0.576085	-0.209294	0.947631	0.377893	0.855638
gene:Solyc01g091140.4	0.0270765	0.986889	-0.903847	0.612132	-1.04167	0.731699	0.174456	0.953047	-0.574174	0.824705	0.124296	0.999767	0.591788	0.998436	-0.314019	0.929884	0.253314	0.939399	-0.235161	0.952435
gene:Solyc01g150147.1	0.814552	0.650121	0.325517	0.93134	-0.170236	0.991772	0.661792	0.828058	0.133178	0.977156	-0.839754	0.999767	-0.536341	0.998436	1.83557	0.386678	-1.02721	0.792736	0.146568	0.983125
gene:Solyc01g091160.4	-0.20278	0.762091	0.282059	0.821613	-0.0864092	0.989592	-0.618662	0.521161	-0.25652	0.889187	-0.362701	0.999767	-0.532811	0.985454	0.131592	0.962751	-0.954985	0.622549	-0.20473	0.927689
gene:Solyc01g091170.3	0.838596	0.610843	-0.691499	0.834889	-1.4597	0.667418	-0.556315	0.859733	0.327618	0.942136	0.0939279	0.999767	1.88125	0.708464	-0.489082	0.918799	-0.680403	0.867808	-0.61317	0.888567
gene:Solyc01g091180.4	0.286255	0.630758	-0.770102	0.318421	-0.327937	0.917392	0.14037	0.928353	-0.168628	0.919948	0.648399	0.71384	0.807708	0.764849	-0.0793957	0.974399	0.218626	0.903867	-0.00114013	0.999206
gene:Solyc01g091190.3	-0.541659	0.112392	0.0772075	0.923672	0.177629	0.905142	-0.340971	0.482824	0.218349	0.774158	-0.100862	0.999767	-0.0601421	0.998436	0.111136	0.915018	-0.0746762	0.939374	0.377431	0.441476
gene:Solyc01g091210.3	0.052718	0.917479	0.0759401	0.92449	0.195274	0.880948	0.158887	0.824267	0.0964659	0.928082	0.146725	0.999767	0.0479164	0.998436	-0.086653	0.938829	0.175006	0.853061	-0.0705349	0.959814
gene:Solyc01g091220.3	0.183379	0.711539	0.00506752	0.995634	0.155904	0.941783	-0.0673836	0.950982	0.198257	0.819861	0.0206613	0.999767	0.0630139	0.998436	0.598412	0.239523	-0.444682	0.64336	0.221113	0.832244
gene:Solyc01g091230.3	-0.238179	0.630758	-0.31112	0.673555	-0.359377	0.749725	-0.219657	0.791399	-0.299359	0.715897	-0.00143106	0.999767	0.0585864	0.998436	-0.558493	0.376866	-0.0409097	0.97716	-0.379746	0.652054
gene:Solyc01g091240.4	-0.390759	0.666902	-0.293943	0.847007	-0.407617	0.91371	0.541177	0.711695	0.0941105	0.973962	-0.749446	0.895453	-0.247718	0.998436	-0.380723	0.865904	0.422442	0.863203	-0.499457	0.774078
gene:Solyc01g091260.3	0.345312	0.706836	-0.372506	0.69105	0.250151	0.951353	-0.149836	0.908837	-0.114324	0.968186	0.0171459	0.999767	-0.34733	0.998436	0.509591	0.607695	-0.170698	0.913739	0.488728	0.609692
gene:Solyc01g091270.3	0.118814	0.809223	0.415928	0.383187	0.331598	0.764146	0.0451732	0.969037	0.291019	0.704859	0.265594	0.999767	0.225015	0.998436	0.0951548	0.940697	-0.160363	0.88287	-0.110382	0.933702
gene:Solyc01g091280.3	-0.0727472	0.93624	0.24101	0.841685	0.192675	0.954313	0.390363	0.719018	-0.113367	0.961196	-0.138151	0.999767	-0.444193	0.998436	0.272287	0.877591	-0.14159	0.946213	-0.259667	0.874765
gene:Solyc01g091300.3	-0.687871	0.639349	0.263772	0.933824	-0.0516236	0.996959	0.323004	0.914918	-0.187296	0.964289	0.156281	0.999767	0.0206087	0.998436	0.0537726	0.993465	0.165478	0.963331	-0.103753	0.985025
gene:Solyc01g091310.3	0.0933689	0.850799	0.0423078	0.959738	0.479297	0.393718	-0.491629	0.221572	0.220942	0.77732	0.0410707	0.999767	-0.217285	0.998436	0.231697	0.76736	-0.420136	0.64291	0.30319	0.628137
gene:Solyc01g091320.3	-1.47598	0.00378945	-0.721408	0.401023	-0.568236	0.732494	-0.444656	0.659009	-0.954121	0.314393	-0.342808	0.999767	-0.728693	0.834521	-0.15153	0.943228	-0.934185	0.572969	-0.641059	0.507077
gene:Solyc01g091330.4	0.289346	0.59073	-0.757332	0.168152	0.474866	0.665092	0.15113	0.892863	0.501614	0.677216	-0.749223	0.522425	-0.722475	0.636564	0.0428469	0.984814	-0.127787	0.935123	-0.23607	0.817294
gene:Solyc01g091340.3	0.0039825	0.996966	0.705397	0.210687	0.600909	0.53483	0.541185	0.45899	-0.257822	0.851108	0.426814	0.959976	-0.431917	0.974455	0.11626	0.949567	0.401298	0.771525	-0.0236281	0.990727
gene:Solyc01g091350.4	-0.160262	0.800497	-0.348739	0.679941	0.142053	0.962464	-0.0862412	0.956013	-0.874949	0.326647	-0.0462822	0.999767	-1.06328	0.339827	-0.0611943	0.980773	-0.0778974	0.965793	-0.0528504	0.982368
gene:Solyc01g091360.5	-0.479323	0.263297	-0.139608	0.87328	-0.0340594	0.993848	-0.0795056	0.947732	-0.0563391	0.96845	0.0736071	0.999767	0.0513274	0.998436	-0.348905	0.702423	-0.157842	0.902196	-0.427242	0.53486
gene:Solyc01g091370.4	-0.573409	0.247344	-0.627943	0.33333	-0.425451	0.769512	-0.290213	0.76	-0.720273	0.327313	0.01642	0.999767	-0.278402	0.998436	-0.551688	0.500134	0.236315	0.863203	-0.0251606	0.990949
gene:Solyc01g091380.5	-0.278909	0.579864	-0.0248696	0.98137	-0.299902	0.860251	-0.323702	0.696197	-0.275233	0.794259	0.215767	0.999767	0.240435	0.998436	-0.506657	0.487679	0.146089	0.917853	-0.0368667	0.985025
gene:Solyc01g091390.2	-1.94727	0.157987	0.183344	0.95395	-0.685412	0.930153	-0.0250179	0.993741	-0.349233	0.943259	0.227433	0.999767	0.563612	0.998436	0.432829	0.9282	-0.282239	0.953376	0.175608	0.975861
gene:Solyc01g091400.3	-0.647365	0.689917	-2.14184	0.190426	0.257534	0.977842	0.313369	0.925481	-0.958531	0.706503	-0.0278255	0.999767	-1.24389	0.898734	1.14865	0.649164	-0.47835	0.892774	0.356933	0.944109
gene:Solyc01g091420.2	-0.452579	0.806859	0.967846	0.688424	-0.0532994	0.996991	-0.0957959	0.979576	-1.30134	0.586937	0.249052	0.999767	-0.998984	0.986273	0.464012	0.897075	0.546707	0.882675	1.10652	0.630296
gene:Solyc01g091430.2	0.282613	0.864514	-1.42267	0.462281	1.52569	0.52843	0.287432	0.932886	-0.343847	0.927896	1.04508	0.959976	-0.824465	0.998436	-0.0570415	0.992921	0.537392	0.879376	0.192919	0.97384
gene:Solyc01g091440.4	-0.228594	0.905643	-0.435005	0.890084	0.599103	0.914994	0.0818869	0.980091	0.764343	0.771932	-0.396251	0.999767	-0.231011	0.998436	0.206149	0.968806	-0.054088	0.994083	0.0701745	0.989506
gene:Solyc01g091450.3	0.172871	0.90976	-0.324693	0.890084	-0.512516	0.898361	0.21466	0.932091	-0.643748	0.784856	-0.482716	0.999767	-0.613948	0.998436	-0.391165	0.892035	0.107348	0.975472	-0.498476	0.834822
gene:Solyc01g091460.3	-0.472194	0.244441	-0.115594	0.897726	0.0372677	0.991916	-0.381889	0.506348	-0.132593	0.897103	0.0523048	0.999767	-0.117556	0.998436	-0.122616	0.92193	0.00703217	0.996831	0.266305	0.767777
gene:Solyc01g091470.3	0.0261591	0.990416	0.135419	0.971317	1.00473	0.824948	-0.976429	0.694395	-0.00948158	0.998417	0.374845	0.999767	-0.639365	0.998436	-0.165959	0.979632	-0.858312	0.816963	-0.0478416	0.994157
gene:Solyc01g091480.5	0.10642	0.802895	-0.0745442	0.920287	0.209795	0.851892	-0.0503052	0.956976	0.212237	0.757845	0.142337	0.999767	0.144779	0.998436	-0.199484	0.793814	0.0268525	0.981623	-0.122326	0.908238
gene:Solyc01g091490.3	-0.303142	0.787007	-1.1058	0.360179	-0.863947	0.792985	-1.28767	0.314644	-1.66634	0.233894	0.388688	0.999767	-0.413706	0.998436	-0.714776	0.674114	0.311634	0.90448	0.884525	0.587403
gene:Solyc01g091500.3	-0.143698	0.765651	0.296901	0.598797	0.134227	0.945783	0.188866	0.795403	-0.00313162	0.998	0.0362749	0.999767	-0.101083	0.998436	-0.278019	0.715337	0.336476	0.725754	-0.13041	0.921943
gene:Solyc01g091520.3	-0.0899325	0.87355	-0.27421	0.67789	-0.147545	0.943777	0.0988248	0.916034	-0.156558	0.87725	0.0550837	0.999767	0.0460703	0.998436	-0.203729	0.83388	0.129625	0.902927	-0.172928	0.878762
gene:Solyc01g091530.5	-0.419137	0.38075	0.0472509	0.96618	0.409935	0.688525	-0.350451	0.621876	0.0385361	0.976967	0.0705467	0.999767	-0.300853	0.994261	0.421713	0.58426	-0.20181	0.862401	0.570354	0.295297
gene:Solyc01g091540.3	-0.163426	0.899639	-0.376156	0.826199	-0.341852	0.957759	0.337143	0.859439	-0.192101	0.962475	0.0261919	0.999767	0.175943	0.998436	0.475428	0.826902	-0.122083	0.967855	0.0162015	0.996358
gene:Solyc01g091550.3	0.234658	0.656917	-0.103476	0.917526	0.0121667	0.997393	-0.0763535	0.949145	0.557669	0.432423	-0.120276	0.999767	0.425226	0.89901	-0.00424802	0.998296	-0.167622	0.888454	-0.0955168	0.95716
gene:Solyc01g091560.2	-0.900338	0.525317	-0.590942	0.829142	0.483794	0.942729	0.550915	0.832042	0.595049	0.832824	0.622633	0.999767	0.733888	0.998436	0.2313	0.963082	0.0713803	0.988657	-0.248234	0.963048
gene:Solyc01g091570.3	0.390689	0.463003	-0.381646	0.588617	-0.386226	0.836046	0.180088	0.864438	-0.219706	0.877808	-0.03544	0.999767	0.131081	0.998436	-0.0515901	0.980832	0.0653254	0.965793	-0.166353	0.909075
gene:Solyc01g091580.3	-0.0333604	0.95386	0.218008	0.739621	0.0683664	0.980717	0.407141	0.391312	0.512476	0.307852	-0.274168	0.979312	0.169941	0.998436	0.432304	0.414856	-0.0887654	0.932649	-0.0636023	0.965702
gene:Solyc01g091590.4	-0.093769	0.96414	1.38053	0.514475	-0.323251	0.970271	0.459686	0.877601	1.43265	0.506973	-0.51385	0.999767	1.24205	0.902609	0.28006	0.957392	-0.816986	0.812999	-0.996612	0.725555
gene:Solyc01g091600.4	0.0626878	0.921253	-0.121051	0.900556	0.0525568	0.991772	0.0694417	0.958604	0.05277	0.973588	-0.101154	0.999767	-0.100941	0.998436	0.327488	0.731678	-0.0628272	0.966334	0.195219	0.869706
gene:Solyc01g091610.1	-0.174656	0.932033	0.573822	0.865922	0.8831	0.840325	0.0459397	0.989621	0.903911	0.763025	-0.838264	0.999767	-0.817454	0.998436	0.349764	0.948583	-0.763062	0.848467	-0.459238	0.932614
gene:Solyc01g091620.3	-0.195714	0.533027	-0.384778	0.277722	-0.332036	0.501334	-0.346764	0.318676	-0.342698	0.401334	-0.00226868	0.999767	-0.01293	0.998436	-0.242083	0.652519	-0.0922176	0.903085	0.0124633	0.992369
gene:Solyc01g091630.3	0.0477756	0.93714	0.043236	0.964607	-0.221956	0.880948	0.285612	0.667559	-0.0774362	0.960906	-0.973993	0.0239929	-0.829474	0.172938	-0.590201	0.316209	-0.425582	0.681371	-1.3014	0.000243846
gene:Solyc01g091640.3	-0.275107	0.53177	-0.195646	0.793125	0.146642	0.943777	-0.240025	0.717523	-0.350679	0.625065	0.189673	0.999767	-0.307648	0.96734	0.151991	0.886341	-0.29012	0.768905	0.101897	0.945707
gene:Solyc01g091650.3	-0.0499387	0.897425	0.220942	0.592382	0.441383	0.149573	-0.150144	0.742343	0.230407	0.62679	0.110119	0.999767	-0.100857	0.998436	0.06725	0.938812	-0.131637	0.845913	0.0857566	0.931005
gene:Solyc01g091660.3	0.675253	0.380214	-0.493405	0.661737	-0.0541305	0.993343	-0.759582	0.353808	-0.126152	0.96877	-1.20817	0.339659	-1.28019	0.582802	-0.733813	0.545534	-0.741731	0.645704	-0.715963	0.498641
gene:Solyc01g091670.3	0.615296	0.527673	0.00618952	0.997059	0.267523	0.956781	-1.10831	0.279921	-0.577031	0.843583	-1.16711	0.716595	-2.01166	0.238453	-1.7089	0.167352	-0.7199	0.742328	-1.32049	0.307222
gene:Solyc01g091690.3	0.224891	0.883577	-0.436204	0.86747	-0.378749	0.954025	-0.980491	0.591595	-0.210914	0.960446	-0.150944	0.999767	0.0168907	0.998436	0.825809	0.692777	-0.32413	0.927918	1.48217	0.156324
gene:Solyc01g091700.5	-1.44646	0.327855	-0.0368786	0.992643	-1.90221	0.472659	-0.561779	0.862513	-1.47311	0.486388	0.519246	0.999767	0.948344	0.998436	-1.08258	0.626727	1.14401	0.742328	0.62321	0.870155
gene:Solyc01g091705.2	0.767537	0.684423	-2.06486	0.285685	0.0596747	0.997045	-1.74019	0.389073	-1.10979	0.719815	0.718136	0.999767	-0.451328	0.998436	-0.699798	0.861886	-0.534882	0.894345	0.505506	0.931419
gene:Solyc01g091710.4	0.0540403	0.928371	0.291639	0.634127	0.182405	0.934965	0.339907	0.600985	0.137072	0.909153	0.0194159	0.999767	-0.0259176	0.998436	0.173349	0.866708	0.230379	0.835999	0.0638209	0.967879
gene:Solyc01g091720.3	0.125744	0.834183	-0.0958836	0.926003	-0.619994	0.48482	-0.0300514	0.979595	0.0435236	0.979	-0.62902	0.523138	0.0344972	0.998436	-0.247498	0.819045	-0.080816	0.953376	-0.298263	0.754755
gene:Solyc01g091730.3	-0.109014	0.778966	-0.204871	0.696332	0.0993673	0.950174	0.0842618	0.904659	-0.0429317	0.966644	0.0407733	0.999767	-0.101526	0.998436	0.276137	0.607695	-0.0767862	0.928606	0.115089	0.905105
gene:Solyc01g091740.4	-0.0510127	0.924548	-0.216944	0.729592	0.0300126	0.993984	-0.506615	0.254767	0.329142	0.653079	-0.00767981	0.999767	0.291449	0.980358	-0.0141463	0.995327	-0.462318	0.64291	0.03015	0.985422
gene:Solyc01g091750.3	0.225577	0.488381	0.0487846	0.947173	0.290199	0.650488	0.203486	0.678515	0.140961	0.838178	-0.0770531	0.999767	-0.226291	0.967591	0.376575	0.360737	-0.243645	0.746627	-0.0705559	0.951955
gene:Solyc01g091770.4	0.144917	0.787706	-0.229603	0.762925	-0.315216	0.840325	0.154259	0.868302	-0.20616	0.865096	-0.246234	0.999767	-0.137178	0.998436	-0.317136	0.718815	0.028048	0.986738	-0.443348	0.455123
gene:Solyc01g091780.5	-0.0548842	0.910288	-0.165852	0.818592	-0.112542	0.950541	0.420721	0.399346	-0.204593	0.762183	0.362968	0.74414	0.270917	0.96495	-0.0713148	0.962374	0.0864524	0.940763	-0.405583	0.400266
gene:Solyc01g091800.3	-0.272469	0.517665	-0.0213919	0.980106	-0.0201815	0.996795	0.274565	0.669678	-0.256113	0.757845	0.102875	0.999767	-0.133056	0.998436	0.123925	0.915518	0.114893	0.920004	-0.0357474	0.983406
gene:Solyc01g091820.3	0.118975	0.786898	0.123668	0.86745	-0.197573	0.906976	0.149283	0.851477	-0.225739	0.823644	-0.242686	0.999767	-0.270852	0.998436	0.377688	0.580463	-0.286522	0.788463	-0.0581172	0.968521
gene:Solyc01g091830.3	-0.370442	0.611153	-1.00775	0.381865	-0.594074	0.799492	0.0934443	0.962752	-0.732401	0.580695	0.23718	0.999767	0.0988527	0.998436	0.172046	0.938829	-0.119192	0.956345	-0.0405903	0.988604
gene:Solyc01g091840.4	0.677962	0.345924	-0.311946	0.851025	-0.296645	0.943922	-0.50183	0.699142	-0.152257	0.960402	-0.586766	0.979312	-0.442378	0.998436	0.026826	0.995327	-0.420751	0.847482	0.107906	0.973623
gene:Solyc01g091860.5	-0.0881277	0.854592	-0.00608022	0.99473	-0.0736597	0.977523	-0.0334166	0.973118	0.0343039	0.976171	-0.151334	0.999767	-0.0433708	0.998436	-0.0249269	0.987397	-0.0610109	0.953376	-0.0525212	0.972932
gene:Solyc01g091850.3	-1.14237	0.265015	-0.921853	0.588782	1.15012	0.644467	0.0679969	0.980091	0.0149898	0.997438	-0.155142	0.999767	-1.29028	0.814998	0.754715	0.774142	-1.01205	0.746627	-0.325327	0.934203
gene:Solyc01g091870.3	-0.318415	0.861358	-0.837478	0.734577	-0.590243	0.920156	-0.588108	0.825409	-1.47419	0.457662	1.08001	0.935845	0.196063	0.998436	-1.43816	0.486677	0.457952	0.895832	-0.392105	0.939196
gene:Solyc01g091880.3	0.0663974	0.91061	0.0718565	0.939306	0.504745	0.503586	-0.0658198	0.951056	-0.036381	0.977751	0.351261	0.958205	-0.189865	0.998436	0.21006	0.83388	-0.202687	0.849993	0.0731931	0.964778
gene:Solyc01g091890.3	0.491163	0.343959	-0.172134	0.878933	0.139791	0.959608	-0.254274	0.78021	0.404376	0.662889	-0.0493375	0.999767	0.215248	0.998436	0.315921	0.776326	-0.434623	0.727803	0.135572	0.942035
gene:Solyc01g091900.3	0.438442	0.281233	-0.301923	0.641035	-0.452981	0.609507	-0.0170801	0.987014	0.483667	0.525058	-0.635936	0.343721	0.300713	0.998052	0.0300473	0.988592	-0.226665	0.857187	-0.179538	0.880079
gene:Solyc01g091910.4	-0.315198	0.543785	-0.126932	0.895439	-0.476737	0.669188	-0.128551	0.904276	-0.0240131	0.989001	0.100035	0.999767	0.552758	0.77752	-0.135701	0.924735	0.0526735	0.96917	0.0455232	0.98295
gene:Solyc01g091920.2	-0.458512	0.497456	-0.113214	0.930736	0.141207	0.976881	-0.538514	0.519967	-0.215262	0.896624	0.518547	0.951039	0.162079	0.998436	0.146409	0.928432	0.340591	0.811796	1.02551	0.0192966
gene:Solyc01g091930.3	-0.381935	0.613613	0.405748	0.75295	-0.578249	0.799492	0.400443	0.791605	-0.684175	0.594566	0.382955	0.999767	0.277029	0.998436	-0.656308	0.457685	1.54549	0.314114	0.488744	0.702375
gene:Solyc01g091940.3	0.352423	0.436185	0.428514	0.41887	0.0915681	0.975222	0.396196	0.544812	-0.0715827	0.962475	-0.027184	0.999767	-0.190335	0.998436	0.278256	0.765172	0.0783444	0.955969	-0.0395965	0.98295
gene:Solyc01g091950.5	0.0112754	0.984381	-0.23194	0.680461	-0.131462	0.944253	0.0295045	0.976357	0.320414	0.649062	-0.319752	0.935845	0.132125	0.998436	0.050185	0.971637	0.00735222	0.996831	0.0280327	0.985025
gene:Solyc01g092950.3	-0.288942	0.756413	0.205543	0.891883	-0.473605	0.845933	0.384354	0.75375	0.18233	0.937636	-0.438085	0.999767	0.217851	0.998436	0.0463155	0.987749	0.220336	0.909202	-0.117702	0.965023
gene:Solyc01g160330.1	-0.987447	0.470172	0.0515923	0.985356	-0.324375	0.967788	0.82281	0.695401	-0.821385	0.802361	-0.92067	0.996101	-1.41768	0.89901	0.363307	0.929267	0.310483	0.939374	-0.149021	0.975878
gene:Solyc01g093965.2	-0.291479	0.705276	-0.406078	0.685407	-0.624626	0.793903	-0.018502	0.989621	-1.07434	0.431613	-0.198825	0.999767	-0.648541	0.997111	0.210689	0.907679	-0.268873	0.880012	-0.0396825	0.986976
gene:Solyc01g093970.4	-0.172838	0.768242	-0.0469224	0.963375	-0.271861	0.860332	-0.437591	0.480439	-0.193678	0.860127	0.115273	0.999767	0.193457	0.998436	-0.382205	0.624469	0.206908	0.850469	0.262294	0.804709
gene:Solyc01g093980.3	0.286088	0.876527	0.24298	0.942779	-0.465655	0.944253	-0.183365	0.962073	-0.979635	0.690073	0.710575	0.999767	0.196595	0.998436	-0.438846	0.910469	0.587103	0.863203	0.331623	0.949214
gene:Solyc01g093990.3	-0.142051	0.786669	-0.0669671	0.945996	-0.0477071	0.991772	0.097988	0.929725	-0.389386	0.64806	0.254941	0.999767	-0.0867379	0.998436	-0.161162	0.894992	0.0400845	0.980314	-0.219065	0.832244
gene:Solyc01g094000.3	-0.321156	0.517108	-0.523417	0.386139	-0.0690052	0.98749	-0.063482	0.962586	-0.536279	0.468429	0.126757	0.999767	-0.340517	0.986134	0.147635	0.912517	0.0679	0.959513	0.279017	0.784498
gene:Solyc01g094010.3	0.286807	0.496427	0.0573497	0.948339	0.113896	0.957759	-0.19151	0.776481	0.342251	0.704564	-0.759246	0.167354	-0.530892	0.662983	-0.646072	0.172928	-0.356981	0.70068	-0.811542	0.013465
gene:Solyc01g094020.3	-0.49784	0.478827	0.305387	0.811692	0.188068	0.957365	0.139006	0.938179	0.0146858	0.994097	0.743261	0.597934	0.569879	0.89901	-0.107674	0.96772	0.251328	0.890877	0.00464758	0.99755
gene:Solyc01g094030.3	-0.430706	0.163422	0.265241	0.592382	0.14447	0.913298	-0.0369858	0.96808	0.171116	0.789049	0.15224	0.999767	0.178886	0.998436	-0.0133102	0.993115	0.054361	0.953079	0.0780366	0.94893
gene:Solyc01g094040.3	0.116867	0.906933	0.0677818	0.967051	0.302359	0.941649	-0.00971356	0.995352	0.647126	0.646861	0.0140552	0.999767	0.358822	0.998436	0.894767	0.316209	-0.370726	0.8519	0.533755	0.528732
gene:Solyc01g094050.1	-1.09897	0.555808	0.117442	0.974726	-1.4707	0.793987	0.945256	0.807004	-0.554535	0.891805	0.323087	0.999767	1.23925	0.998436	-1.27452	0.702423	2.18677	0.64291	-0.0330079	0.996358
gene:Solyc01g094060.4	-0.542516	0.344038	0.203317	0.853601	-0.169519	0.950541	-0.170718	0.889656	-0.310901	0.777203	0.0171277	0.999767	-0.124254	0.998436	-0.156579	0.928874	0.232775	0.867808	0.246914	0.87266
gene:Solyc01g094070.3	1.12198	0.202968	-0.25747	0.901832	-0.449086	0.889306	-1.291	0.180756	0.0955787	0.983349	-1.97145	0.167354	-1.42678	0.736975	-0.210484	0.961164	-1.61334	0.564199	-0.532824	0.825637
gene:Solyc01g094080.4	0.355519	0.389243	0.33489	0.588617	0.159546	0.940203	0.0175439	0.983976	0.395597	0.568624	-0.0735142	0.999767	0.162536	0.998436	-0.127517	0.92193	-0.419278	0.67483	-0.564339	0.200227
gene:Solyc01g094090.4	0.561856	0.586294	-0.360584	0.885634	-0.191493	0.977842	-0.0208844	0.992698	-0.83582	0.767295	-1.12324	0.818657	-1.76756	0.564765	-0.954597	0.688949	-0.535133	0.854825	-1.46885	0.222639
gene:Solyc01g094100.2	0.186669	0.919048	-0.144382	0.964267	-0.51379	0.933991	-1.59224	0.295011	-0.0666991	0.988238	-0.0246435	0.999767	0.422447	0.998436	-1.16441	0.589505	-0.360435	0.916758	0.0673996	0.989506
gene:Solyc01g094110.3	1.18375	0.169635	-0.571727	0.680435	-0.0614102	0.993343	-1.08341	0.224501	-0.569543	0.861557	-1.5866	0.293616	-2.09473	0.230138	-1.55727	0.161295	-0.883269	0.64336	-1.35712	0.169645
gene:Solyc01g094120.3	0.00698652	0.997664	0.221719	0.951071	-0.916969	0.842388	0.345968	0.924007	0.203773	0.966644	-1.12028	0.959976	0.000460761	0.999682	-0.325543	0.951643	0.608351	0.877033	-0.0631597	0.992346
gene:Solyc01g094140.3	0.697143	0.658205	-0.0177028	0.995634	-0.417878	0.95135	-0.280557	0.935753	-1.27915	0.567169	0.556573	0.999767	-0.304698	0.998436	0.937664	0.735244	-0.559645	0.873883	0.658576	0.857435
gene:Solyc01g094150.3	0.143773	0.751901	-0.299228	0.58684	0.00981745	0.997393	-0.0315516	0.976357	-0.0699892	0.955901	0.0720234	0.999767	-0.00778324	0.998436	-0.0215821	0.989018	0.0735205	0.948668	0.08349	0.952223
gene:Solyc01g094170.3	0.389922	0.690389	0.243647	0.879513	-0.172032	0.982175	0.538527	0.693988	1.35482	0.2509	-0.517923	0.999767	1.00893	0.782826	1.16131	0.179835	0.226111	0.930001	0.848898	0.183618
gene:Solyc01g094180.4	0.53176	0.796915	-1.03573	0.741731	0.224115	0.989546	-0.75332	0.820286	-1.29768	0.670523	0.850979	0.999767	-0.67082	0.998436	-0.354535	0.953458	0.323184	0.948668	0.721969	0.875095
gene:Solyc01g094190.3	0.249669	0.555808	0.0820832	0.925223	0.255463	0.846281	0.149592	0.861733	0.440439	0.53082	-0.16238	0.999767	0.0225956	0.998436	-0.253535	0.760168	0.302454	0.762396	-0.100673	0.944728
gene:Solyc01g094200.4	-0.245606	0.349132	-0.0416527	0.948194	0.035903	0.988714	-0.257557	0.457715	-0.207199	0.643906	0.48655	0.0613462	0.243448	0.862172	-0.0927296	0.894385	0.157511	0.800435	0.322339	0.290918
gene:Solyc01g094210.2	0.0572279	0.982758	0.256069	0.916657	-0.586823	0.948647	1.19266	0.545613	-0.254437	0.965463	0.178461	0.999767	0.510848	0.998436	0.782777	0.715337	1.03581	0.774502	0.625922	0.747772
gene:Solyc01g094220.3	-0.0386169	0.970225	0.716957	0.381865	0.404301	0.891227	1.13601	0.116713	0.00766122	0.997514	0.354386	0.999767	-0.0422537	0.998436	0.292966	0.84392	0.71123	0.70068	-0.131817	0.944728
gene:Solyc01g094230.4	-0.227797	0.840999	0.528791	0.699263	-0.531324	0.873978	0.695349	0.651986	0.149635	0.962428	-0.135253	0.999767	0.545706	0.998436	0.377525	0.883637	-0.193759	0.952267	-0.511583	0.780926
gene:Solyc01g094240.3	0.572931	0.546253	-0.493942	0.806217	0.259647	0.960309	-0.191383	0.9412	0.719611	0.706503	-0.258126	0.999767	0.201838	0.998436	0.583915	0.800607	-0.750989	0.787275	0.0243096	0.995211
gene:Solyc01g094260.4	0.461273	0.811839	0.540051	0.881058	-1.68573	0.543002	-0.305248	0.941446	-0.180794	0.970259	-1.08685	0.97515	0.418085	0.998436	0.0528217	0.995327	0.184001	0.968535	0.542071	0.912097
gene:Solyc01g094270.3	-0.627475	0.65808	-0.10153	0.973923	0.055728	0.996795	-0.291495	0.92126	0.189934	0.961194	-0.164966	0.999767	-0.0307599	0.998436	-0.333452	0.933204	0.0111211	0.996831	-0.030835	0.99609
gene:Solyc01g094280.3	0.263347	0.488046	0.528285	0.216709	0.349348	0.632307	-0.399485	0.438864	-0.076375	0.945181	0.15521	0.999767	-0.270513	0.96574	0.18327	0.84392	-0.154627	0.878105	0.428128	0.372181
gene:Solyc01g094290.3	-0.651655	0.0675823	0.203754	0.777566	-0.136744	0.943922	-0.143749	0.860854	-0.235415	0.761588	0.0419886	0.999767	-0.0566824	0.998436	-0.242083	0.775842	0.0569612	0.958642	-0.041373	0.982111
gene:Solyc01g094330.3	0.310528	0.507432	-0.0109067	0.992643	-0.251295	0.88574	0.503898	0.42183	0.0768649	0.957349	0.272394	0.999767	0.600554	0.634984	0.0783317	0.965729	0.0535832	0.973566	-0.371983	0.610746
gene:Solyc01g094340.3	0.398393	0.338864	0.398271	0.488258	0.0288458	0.994484	0.561368	0.223343	0.092961	0.936742	0.295377	0.974081	0.359493	0.901309	0.420198	0.487679	0.215408	0.841688	0.0742373	0.962434
gene:Solyc01g094350.4	-0.284988	0.411265	0.0801255	0.914728	-0.0996046	0.953733	0.0580762	0.947891	-0.284287	0.643354	-0.0205235	0.999767	-0.205206	0.998436	0.0945235	0.927238	0.305982	0.70068	0.342429	0.462594
gene:Solyc01g094360.3	0.783612	0.293226	-0.708754	0.495003	0.627826	0.796251	-0.058405	0.979384	0.221923	0.949236	-1.12484	0.648645	-1.53074	0.408575	-0.396383	0.870851	-0.599857	0.801491	-0.937835	0.37248
gene:Solyc01g094370.3	0.138068	0.780589	0.468036	0.382507	0.309975	0.771784	0.289885	0.651986	-0.182902	0.831065	0.382029	0.839694	-0.110848	0.998436	0.281839	0.716952	0.299127	0.757607	0.29108	0.714735
gene:Solyc01g094380.2	0.414913	0.523267	0.254096	0.865489	-0.161462	0.968638	-0.251357	0.87226	0.441993	0.825101	-1.66621	0.028455	-1.06276	0.636564	-0.455348	0.829067	-0.760597	0.708927	-0.964588	0.286839
gene:Solyc01g094400.3	-0.766221	0.55863	0.0210955	0.99473	-0.360104	0.952075	-1.21789	0.443563	-0.204312	0.956945	-0.186558	0.999767	-0.0307657	0.998436	-0.0221372	0.99678	-0.315311	0.922876	0.880437	0.713832
gene:Solyc01g094410.3	-0.712834	0.0501116	-0.589825	0.181689	-0.0239712	0.995742	-0.664399	0.100451	-0.316717	0.694252	0.355815	0.929829	0.0630697	0.998436	-0.324802	0.658999	-0.0814948	0.941381	0.258102	0.771323
gene:Solyc01g094420.3	0.0385736	0.917161	-0.0621822	0.915256	0.022038	0.992825	0.140959	0.750627	0.0659389	0.925115	0.0257162	0.999767	0.0696171	0.998436	0.0431866	0.965196	0.0345249	0.962202	-0.0632478	0.94846
gene:Solyc01g094460.3	0.220226	0.508915	-0.247936	0.599762	-0.243934	0.771784	0.231273	0.625388	-0.0338359	0.970492	0.148259	0.999767	0.358357	0.689215	-0.0802278	0.936515	0.0354581	0.968275	-0.276042	0.594019
gene:Solyc01g094480.4	-0.150175	0.738109	-0.339435	0.537988	-0.34593	0.669188	0.0496731	0.962594	-0.48548	0.326647	0.20622	0.999767	0.0666705	0.998436	-0.222956	0.785968	0.100418	0.921785	-0.172211	0.86613
gene:Solyc01g094500.3	-0.160882	0.877725	-1.13276	0.323946	-0.170089	0.976881	-0.780998	0.476915	0.171926	0.954378	-0.669782	0.953998	-0.327767	0.998436	0.414145	0.843015	-0.741274	0.737024	0.453869	0.790863
gene:Solyc01g094510.2	-0.129957	0.927111	1.61396	0.25874	1.35471	0.494148	-0.184271	0.952342	0.295854	0.935253	-0.230488	0.999767	-1.28934	0.767245	0.0602578	0.990953	-0.427449	0.892449	-0.18292	0.969238
gene:Solyc01g094520.3	0.14934	0.783367	-0.393863	0.563173	0.0107792	0.998598	-0.114807	0.917373	0.578865	0.462231	-0.0408425	0.999767	0.527244	0.86043	0.144301	0.916822	-0.183146	0.888281	0.0759616	0.965023
gene:Solyc01g094530.4	0.118686	0.790526	0.00700038	0.994132	0.019407	0.996795	0.113556	0.891516	-0.0510896	0.968186	0.106871	0.999767	0.036374	0.998436	-0.0254815	0.988401	-0.190003	0.852352	-0.32904	0.587403
gene:Solyc01g094540.4	0.184689	0.693765	0.412086	0.407803	0.122189	0.950541	-0.302393	0.611069	0.35	0.610342	-0.114383	0.999767	0.113427	0.998436	0.102317	0.934121	-0.106199	0.920543	0.298511	0.68854
gene:Solyc01g094550.3	0.0405731	0.949507	-0.510439	0.342115	-0.234862	0.881709	0.0994767	0.922156	-0.237161	0.799783	-0.0632703	0.999767	-0.0655693	0.998436	0.171377	0.8771	0.00583788	0.996831	0.0777383	0.964045
gene:Solyc01g094560.5	0.105303	0.815757	-0.0224796	0.978526	0.149927	0.924431	0.201678	0.734718	0.237551	0.721938	-0.112744	0.999767	-0.0251198	0.998436	0.433207	0.360737	-0.138391	0.878912	0.0931389	0.943668
gene:Solyc01g094570.3	-0.0371382	0.955286	0.0605485	0.955121	-0.357403	0.798288	0.0188306	0.985735	-0.926116	0.156803	-0.15892	0.999767	-0.727632	0.648537	-0.324231	0.74195	-0.0195197	0.994001	-0.362581	0.679811
gene:Solyc01g094580.3	-0.00833909	0.987722	0.20914	0.735443	0.167518	0.90737	0.312124	0.546217	0.284436	0.66237	0.00550105	0.999767	0.122419	0.998436	0.2317	0.760355	-0.0288786	0.980729	-0.109302	0.932009
gene:Solyc01g094590.4	0.382784	0.831904	-0.815733	0.734123	-0.538096	0.941783	-0.844969	0.693725	-0.815786	0.769078	0.446027	0.999767	0.168337	0.998436	0.153973	0.974399	0.0950864	0.982668	1.09403	0.564396
gene:Solyc01g094600.2	-0.430446	0.807787	-0.697868	0.800146	0.274958	0.977523	0.393241	0.90094	-1.54346	0.439349	1.88949	0.35093	0.0710795	0.998436	0.100957	0.986922	0.649932	0.853061	0.357649	0.944728
gene:Solyc01g094610.5	-0.655551	0.270067	-0.0145915	0.991843	0.319907	0.860883	-0.0879713	0.957188	-0.374667	0.740755	0.428995	0.959976	-0.265579	0.998436	-0.228538	0.874037	0.356548	0.808084	0.215981	0.897046
gene:Solyc01g094620.3	-0.822236	0.278894	-0.226137	0.8848	-0.310556	0.929451	0.308782	0.846683	-0.316721	0.862988	-0.105122	0.999767	-0.111287	0.998436	-0.691496	0.604917	0.74701	0.687075	-0.253268	0.927811
gene:Solyc01g094630.3	-0.0127371	0.98212	0.0287545	0.972957	0.200987	0.87157	0.0434573	0.968443	0.309908	0.658727	-0.134962	0.999767	-0.0260418	0.998436	0.0795344	0.953559	-0.00331085	0.996831	0.0327662	0.983408
gene:Solyc01g094640.4	-0.218826	0.600026	-0.040279	0.96448	-0.132932	0.943777	0.00748867	0.993228	-0.31964	0.616727	0.332523	0.882507	0.145815	0.998436	-0.3269	0.620433	0.388819	0.655419	0.0544304	0.975276
gene:Solyc01g094650.4	0.534767	0.570358	1.15558	0.354352	-0.471186	0.898462	0.0253822	0.991289	0.167484	0.965015	-1.21583	0.548798	-0.577163	0.998436	-0.0300118	0.995327	0.234677	0.93835	0.179283	0.9599
gene:Solyc01g094660.3	-0.282333	0.521444	-0.317088	0.615155	-0.165163	0.942067	0.0834191	0.942665	-0.0841879	0.949009	0.158159	0.999767	0.239134	0.998436	-0.445625	0.503081	0.32449	0.770767	-0.204554	0.853935
gene:Solyc01g094670.4	0.10749	0.918755	-0.808452	0.471143	-0.00670848	0.999583	-0.00486054	0.997972	-0.524291	0.814959	-0.575602	0.999767	-1.09318	0.762581	0.0629901	0.985729	-0.0279687	0.996105	0.039882	0.989506
gene:Solyc01g094680.5	-0.173132	0.644418	-0.235726	0.643633	-0.230198	0.823406	-0.167255	0.771635	-0.182623	0.795338	-0.0154414	0.999767	0.0321338	0.998436	0.073345	0.948128	-0.108873	0.896902	0.131727	0.888455
gene:Solyc01g094690.5	0.00298448	0.995822	0.303342	0.538095	0.328419	0.607156	-0.112583	0.870984	0.426666	0.306423	0.352914	0.699093	0.451162	0.4938	0.607596	0.0723248	-0.142481	0.862767	0.577699	0.0479424
gene:Solyc01g094700.5	0.351797	0.415569	0.218207	0.764992	0.0951815	0.9729	-0.345325	0.542664	0.106481	0.940613	-0.775841	0.159854	-0.764541	0.254075	-0.300535	0.715617	-0.805503	0.314114	-0.760713	0.0332563
gene:Solyc01g094720.3	-0.141521	0.754675	-0.0968791	0.898967	0.0533577	0.988462	-0.07408	0.930277	-0.0311332	0.977757	-0.0578426	0.999767	-0.142334	0.998436	0.406778	0.396418	-0.27704	0.744285	0.203819	0.796274
gene:Solyc01g094750.5	0.200179	0.874136	0.800888	0.422301	0.0528816	0.995845	-0.164611	0.948457	-1.40168	0.492669	-0.22781	0.999767	-1.68238	0.622507	-0.313124	0.932106	-0.398473	0.888454	-0.546986	0.827432
gene:Solyc01g094760.3	0.285863	0.501499	0.101823	0.902081	0.412724	0.658885	-0.128236	0.883914	0.0297631	0.981707	0.345653	0.948762	-0.0373085	0.998436	0.322207	0.673924	-0.186281	0.863951	0.264162	0.73317
gene:Solyc01g094780.5	-0.313501	0.882506	-0.165904	0.964536	0.0204639	0.999258	0.575855	0.838041	0.318641	0.948915	-0.360756	0.999767	-0.0625789	0.998436	0.475035	0.906161	0.187082	0.967489	0.0862613	0.98719
gene:Solyc01g094790.3	0.386491	0.491121	0.475542	0.449878	0.0722645	0.988714	-0.178325	0.866928	0.114321	0.949236	-0.407234	0.97089	-0.365177	0.989075	0.0784347	0.96772	-0.19151	0.886515	0.0652498	0.976949
gene:Solyc01g094800.4	-0.547392	0.332786	0.210104	0.852315	-0.123424	0.971685	0.0661046	0.967729	-0.379889	0.706641	0.268095	0.999767	0.0116302	0.998436	-0.426402	0.689087	0.357207	0.788331	-0.135299	0.949772
gene:Solyc01g094810.3	-0.163961	0.756544	-0.727267	0.133595	-0.388148	0.766362	0.177713	0.830602	-0.517002	0.460946	0.268142	0.999767	0.139289	0.998436	-0.233432	0.805542	0.230844	0.829435	-0.180301	0.872655
gene:Solyc01g094820.3	-0.123006	0.896362	0.908077	0.202428	0.453478	0.819289	0.627003	0.549549	-0.0299007	0.991952	0.0318517	0.999767	-0.451527	0.997111	-0.0284241	0.99256	0.588683	0.746627	-0.066744	0.981039
gene:Solyc01g094830.4	-0.387778	0.431163	0.154735	0.875649	-0.324018	0.831425	-0.0601242	0.967886	-0.265113	0.778041	0.341719	0.965853	0.400624	0.953375	-0.242615	0.818116	0.538049	0.64336	0.355558	0.694738
gene:Solyc01g094840.3	0.247313	0.691651	-0.122629	0.921176	-0.63042	0.572543	-0.106314	0.9412	-0.0477337	0.977485	0.0256585	0.999767	0.608345	0.877364	0.301604	0.809186	-0.170699	0.918048	0.237219	0.854957
gene:Solyc01g094850.3	-0.909936	0.590254	-0.705001	0.83103	0.383507	0.963921	1.15367	0.64221	0.0293788	0.995721	-0.488113	0.999767	-0.842241	0.998436	-0.948245	0.780066	1.80503	0.637745	-0.296881	0.963048
gene:Solyc01g094860.4	0.0486013	0.952134	-0.366821	0.736478	0.00459702	0.999583	-0.324881	0.783163	-0.486234	0.703731	-0.0558516	0.999767	-0.546682	0.956774	-0.293334	0.85308	-0.153585	0.937569	-0.122038	0.959061
gene:Solyc01g094870.3	1.17321	0.379841	-1.77335	0.322485	0.46264	0.947674	-0.0664456	0.98282	0.457744	0.893263	0.28864	0.999767	0.283744	0.998436	0.454672	0.910469	-0.97295	0.775214	-0.451832	0.927143
gene:Solyc01g094880.3	0.101874	0.726724	-0.110342	0.813921	-0.0473318	0.977523	-0.01249	0.98173	-0.0229952	0.974468	-0.184453	0.964884	-0.160116	0.996473	0.0265858	0.979409	0.00296117	0.996831	0.042037	0.965206
gene:Solyc01g094890.4	-0.515308	0.409468	-0.33337	0.689581	-0.74313	0.472659	-0.407821	0.603082	-0.533192	0.581741	0.327008	0.999767	0.536945	0.930306	-0.0446137	0.98387	0.521165	0.645704	0.884372	0.0499409
gene:Solyc01g094910.3	-0.777371	0.643056	-0.247581	0.946698	-0.207378	0.988714	0.667068	0.809587	0.11712	0.978128	-0.150381	0.999767	0.174117	0.998436	1.21315	0.638437	-0.367175	0.928606	0.178907	0.97979
gene:Solyc01g094920.4	0.00332935	0.997375	0.302445	0.701429	0.590388	0.508005	-0.0725403	0.95975	0.503482	0.638809	-0.239696	0.999767	-0.326602	0.998436	0.387093	0.673099	-0.0992827	0.949079	0.360351	0.686825
gene:Solyc01g094930.3	-0.262652	0.541713	0.00422749	0.995659	0.133876	0.945883	-0.407241	0.42183	0.0874142	0.938404	0.150428	0.999767	0.103966	0.998436	0.163917	0.870851	-0.317772	0.740355	0.253387	0.768192
gene:Solyc01g094940.4	0.391433	0.373238	0.817983	0.0547955	0.433189	0.598369	0.549227	0.264129	0.35444	0.620438	0.315613	0.97041	0.236864	0.998436	0.19663	0.849559	0.405657	0.687618	0.0530597	0.979196
gene:Solyc01g094950.3	0.273136	0.470045	-0.235191	0.700052	0.0679625	0.977842	-0.0573533	0.950566	0.364418	0.504029	-0.0813741	0.999767	0.215082	0.998436	0.222816	0.767349	-0.277212	0.746627	0.00295704	0.99748
gene:Solyc01g094960.3	-0.287875	0.497456	-0.407734	0.406722	-0.0933441	0.976668	0.062521	0.954572	-0.112671	0.931634	-0.0235348	0.999767	-0.0428621	0.998436	0.0671352	0.96772	-0.105813	0.931242	-0.101199	0.943668
gene:Solyc01g094970.4	-1.63508	0.309464	-0.556975	0.860326	-1.01476	0.824674	-0.156747	0.971077	-0.582491	0.875626	-0.468058	0.999767	-0.0357887	0.998436	-0.18961	0.975702	0.226183	0.958992	0.193321	0.979601
gene:Solyc01g094990.2	0.31678	0.746313	-0.114807	0.949901	0.143344	0.987358	0.34271	0.837018	0.918307	0.594051	-0.549882	0.999767	0.225081	0.998436	1.02777	0.462037	-1.00392	0.681415	-0.318856	0.878945
gene:Solyc01g095000.3	-0.0226681	0.977988	0.0707861	0.951172	-0.38332	0.837306	-0.0723796	0.958448	0.00633648	0.997438	-0.122333	0.999767	0.267323	0.998436	-0.0797635	0.967606	-0.13808	0.926513	-0.145464	0.932009
gene:Solyc01g095010.4	0.216331	0.693579	-0.178425	0.847977	-0.11647	0.972586	-0.0524901	0.970786	-0.179275	0.902755	-0.156472	0.999767	-0.219277	0.998436	-0.00453487	0.998296	-0.289314	0.829435	-0.241358	0.837848
gene:Solyc01g095020.3	-0.451056	0.283223	0.0398999	0.965164	-0.0815957	0.977842	-0.035305	0.975846	0.0740406	0.95682	0.110082	0.999767	0.265719	0.998436	-0.0889269	0.946993	0.227742	0.822557	0.174121	0.871785
gene:Solyc01g095030.3	-0.242087	0.682246	-0.46021	0.342115	-0.0640023	0.991772	0.0466319	0.967645	-1.05143	0.185132	0.328248	0.999767	-0.659183	0.89901	0.29578	0.715337	-0.326182	0.746627	-0.0770337	0.960522
gene:Solyc01g095040.3	-0.221886	0.510445	-0.280176	0.530834	-0.209505	0.824674	-0.0820791	0.907925	-0.15056	0.825215	-0.0170765	0.999767	0.0418685	0.998436	0.0675925	0.951185	-0.0528102	0.953353	0.0968613	0.931419
gene:Solyc01g095050.3	0.368481	0.312903	-0.283415	0.628852	-0.0774433	0.974519	0.192231	0.76	0.391229	0.460278	-0.26634	0.964884	0.202332	0.998436	0.458309	0.325969	-0.14165	0.878606	0.124428	0.921036
gene:Solyc01g095060.5	-0.235431	0.906584	-0.887284	0.728473	0.105286	0.993343	0.599914	0.824293	-1.12542	0.676186	0.202545	0.999767	-1.02816	0.989075	-0.720588	0.825281	0.698928	0.850138	-0.621574	0.856699
gene:Solyc01g095070.5	-0.238515	0.658562	-0.271359	0.700052	-0.31453	0.831425	-0.249814	0.722413	-0.281192	0.75515	0.401539	0.894839	0.434878	0.89901	-0.0574687	0.972664	0.257564	0.799783	0.44991	0.444516
gene:Solyc01g095080.3	-0.339802	0.824086	-0.87793	0.660062	-0.431038	0.943738	-0.528767	0.820484	0.491311	0.855581	-0.848579	0.975949	0.0737705	0.998436	-0.00175774	0.999742	-0.672111	0.816963	-0.145102	0.98022
gene:Solyc01g095090.3	-0.122207	0.827467	0.626159	0.190068	0.496677	0.607156	0.122053	0.906778	0.376423	0.705703	-0.0264612	0.999767	-0.146716	0.998436	0.281733	0.789612	-0.269058	0.835999	-0.109379	0.941811
gene:Solyc01g095100.4	-0.387058	0.71121	-0.0634672	0.968687	-0.39523	0.90717	0.256709	0.88436	0.0383497	0.990398	0.106499	0.999767	0.540078	0.998436	-0.182646	0.938829	0.581029	0.775214	0.141674	0.960162
gene:Solyc01g095110.5	-1.14849	0.418565	-0.422008	0.899259	0.862254	0.838086	-0.0855672	0.980098	-0.820137	0.774158	0.723409	0.999767	-0.958982	0.995756	0.380744	0.934121	-0.0209471	0.996831	0.445364	0.922773
gene:Solyc01g095120.3	-0.304581	0.662486	0.17772	0.885634	0.11463	0.979682	0.201529	0.887563	0.24376	0.878259	-0.147662	0.999767	-0.0185331	0.998436	0.501538	0.636915	0.0584195	0.978936	0.358428	0.759274
gene:Solyc01g095130.4	-1.00812	0.527707	-0.0802069	0.98137	-0.77169	0.888175	0.829384	0.745184	-0.238472	0.960402	-0.0844565	0.999767	0.448762	0.998436	0.567336	0.883312	0.364315	0.938442	0.102267	0.985025
gene:Solyc01g095140.5	0.904778	0.535362	0.309286	0.937489	1.03016	0.799492	-0.697271	0.791399	0.548048	0.881623	-0.349411	0.999767	-0.831525	0.998436	-0.134587	0.985266	-1.72754	0.641462	-1.16485	0.688747
gene:Solyc01g095150.3	-0.524523	0.405009	1.02081	0.103729	0.537616	0.691125	0.098067	0.948385	0.357678	0.759688	0.288713	0.999767	0.108775	0.998436	0.474983	0.624216	0.0583664	0.975221	0.435283	0.637362
gene:Solyc01g095160.3	-0.979877	0.577543	0.130963	0.974008	0.0653719	0.996959	1.2395	0.619703	-1.10082	0.707088	0.617001	0.999767	-0.549196	0.998436	-0.411345	0.937886	1.20529	0.762396	-0.445558	0.939875
gene:Solyc01g095180.2	-0.0189695	0.980266	-0.193718	0.824617	-0.148105	0.958061	0.216412	0.827786	-0.247566	0.867864	-0.310811	0.999767	-0.410272	0.993447	-0.0658447	0.973514	0.0710911	0.961584	-0.211165	0.865316
gene:Solyc01g095190.2	0.556991	0.433195	-0.0655601	0.965164	-0.15217	0.979256	0.539176	0.630959	-0.477059	0.762132	0.433912	0.999767	0.109023	0.998436	0.0838915	0.975262	0.51556	0.780832	0.0602763	0.98295
gene:Solyc01g095200.3	-0.0509776	0.917479	0.394281	0.386139	0.206223	0.845523	0.0694845	0.93564	0.10125	0.908186	0.32609	0.832598	0.221117	0.994261	0.308444	0.588923	-0.0432606	0.96338	0.195699	0.805705
gene:Solyc01g095210.3	-0.140866	0.685676	0.00396085	0.995418	0.229241	0.780282	0.0197821	0.979576	-0.21075	0.714817	0.138841	0.999767	-0.30115	0.839899	0.0636272	0.953458	0.035786	0.967276	0.0796312	0.941811
gene:Solyc01g095220.2	0.516549	0.668566	-1.34816	0.274531	-0.628534	0.85042	-0.568453	0.732539	0.410553	0.871285	-0.66158	0.999767	0.377507	0.998436	-0.0134857	0.997471	-0.406816	0.872219	0.148152	0.974256
gene:Solyc01g095230.5	-0.0987938	0.906311	0.612083	0.399872	0.208095	0.943777	0.400039	0.67342	0.0311755	0.988238	0.204163	0.999767	0.0272433	0.998436	-0.0994392	0.962838	0.477506	0.742328	-0.0219721	0.992661
gene:Solyc01g095240.4	0.764442	0.587683	-0.716519	0.764992	-0.343531	0.961975	0.550879	0.821949	-0.132911	0.973588	-0.0182197	0.999767	0.1924	0.998436	-0.73605	0.789364	0.866708	0.782151	-0.42022	0.918499
gene:Solyc01g095270.3	0.0417025	0.959709	-0.972568	0.436631	-0.211966	0.943777	-0.243478	0.902925	-0.56113	0.667208	-0.40829	0.988368	-0.757454	0.77752	-0.495721	0.781501	0.136887	0.957879	-0.115355	0.974671
gene:Solyc01g095280.4	0.346468	0.350993	-0.238093	0.679941	-0.0305264	0.992825	-0.262463	0.647194	-0.0873073	0.940944	-0.0275602	0.999767	-0.0843411	0.998436	-0.126069	0.904904	-0.281832	0.756319	-0.145437	0.88875
gene:Solyc01g095290.4	-0.361243	0.596456	-0.209279	0.845796	-0.316535	0.911781	-0.390871	0.688728	-0.36113	0.840137	-0.307892	0.999767	-0.352487	0.998436	-0.213112	0.887653	0.0460892	0.981812	0.223848	0.888455
gene:Solyc01g095300.3	-0.160593	0.678683	0.0644555	0.93134	0.0902096	0.957759	0.151442	0.808734	-0.158988	0.823311	0.0439319	0.999767	-0.205266	0.998436	-0.000776388	0.999551	0.355959	0.64336	0.20374	0.775313
gene:Solyc01g095310.1	0.562306	0.725807	-0.240386	0.941957	-0.688799	0.884363	-0.101148	0.978031	-0.032305	0.993931	-0.68693	0.999767	-0.0304364	0.998436	-0.806734	0.775842	0.905751	0.779196	0.200166	0.973623
gene:Solyc01g095320.4	0.112774	0.935818	-0.576639	0.662813	0.181716	0.977523	0.453568	0.845339	-0.230749	0.930755	0.521501	0.999767	0.109036	0.998436	-0.440901	0.850658	1.37052	0.63181	0.476055	0.83348
gene:Solyc01g095330.2	-0.593144	0.764863	-0.101626	0.97928	0.06557	0.996959	0.256003	0.953184	-0.521536	0.898736	0.637656	0.999767	0.0505501	0.998436	-1.52364	0.579692	1.54147	0.695772	-0.238175	0.975276
gene:Solyc01g095360.2	-0.929675	0.0633602	0.297119	0.775093	-0.0314781	0.996236	0.203315	0.873924	0.152539	0.926222	0.234514	0.999767	0.418531	0.997111	-0.0951375	0.963013	0.357364	0.812152	0.0589115	0.981039
gene:Solyc01g095370.3	-0.335958	0.44205	-0.176182	0.82679	-0.178979	0.937677	-0.0548781	0.968022	-0.598002	0.348182	0.486302	0.640575	0.0672785	0.998436	-0.0399317	0.98387	0.278471	0.812999	0.293418	0.735783
gene:Solyc01g095390.3	-0.217086	0.805615	-0.328761	0.802639	-0.119508	0.986708	0.477268	0.688989	-1.60924	0.0376682	0.622754	0.806595	-0.866974	0.852068	0.281315	0.864432	0.464681	0.812152	0.268728	0.85868
gene:Solyc01g095400.5	-0.298837	0.414553	-0.0139177	0.986036	0.215802	0.860332	-0.548448	0.161376	0.0128783	0.993593	0.34802	0.866576	0.145097	0.998436	-0.00725546	0.996354	-0.267343	0.763237	0.27385	0.69925
gene:Solyc01g095410.3	0.0714226	0.893577	0.194229	0.793125	0.0534466	0.988714	0.0391934	0.971036	0.115356	0.905007	0.0120022	0.999767	0.073912	0.998436	0.484999	0.32446	0.0323435	0.978983	0.47815	0.289736
gene:Solyc01g095420.4	-0.192605	0.743642	0.740707	0.171097	0.177605	0.942729	0.668969	0.260084	-0.232184	0.824705	0.201481	0.999767	-0.208308	0.998436	0.123058	0.937207	0.715327	0.579123	0.169416	0.911771
gene:Solyc01g095430.3	0.101455	0.757112	0.0416816	0.949872	-0.149021	0.863576	0.279402	0.417781	0.137624	0.797797	-0.0213663	0.999767	0.265279	0.834521	0.357238	0.285287	-0.165729	0.79595	-0.0878934	0.925456
gene:Solyc01g095450.5	0.264782	0.711539	0.136566	0.937475	-0.338467	0.91371	0.196694	0.901733	0.0802855	0.972662	-0.377109	0.999767	0.0416431	0.998436	-0.187316	0.932476	0.115314	0.95777	-0.268696	0.880272
gene:Solyc01g095460.3	0.107655	0.824002	-0.0270514	0.972239	0.144086	0.942729	-0.00846239	0.991303	0.209507	0.808142	-0.126915	0.999767	-0.0614941	0.998436	-0.0500009	0.970032	0.198792	0.816474	0.157253	0.859769
gene:Solyc01g095470.3	-0.0877661	0.821269	-0.0879697	0.896448	0.114838	0.941649	-0.215292	0.651986	0.224577	0.688763	-0.0123556	0.999767	0.0973837	0.998436	0.00717291	0.996265	-0.237597	0.745656	-0.0151316	0.990016
gene:Solyc01g095490.3	-0.215837	0.64926	-0.170018	0.826654	0.176057	0.937194	-0.194295	0.790504	-0.060281	0.966644	0.245245	0.999767	0.008907	0.998436	0.205116	0.82392	-0.111275	0.921785	0.288136	0.702375
gene:Solyc01g095500.3	0.184701	0.856733	0.589298	0.618187	0.260346	0.949757	0.469742	0.704074	0.121702	0.96571	-0.161983	0.999767	-0.300627	0.998436	0.23949	0.916299	-0.139754	0.954122	-0.370006	0.814895
gene:Solyc01g095510.3	-0.0956642	0.899382	0.481238	0.405624	0.0171964	0.997178	0.0213255	0.984298	-0.335833	0.767295	0.522158	0.800712	0.169128	0.998436	0.194104	0.852068	0.457603	0.70068	0.630381	0.109452
[truncated: 21,136 more rows]

## Sheet: Table S2 GO
Table S2: Gene ontology (GO) enrichment analysis for FR responsive in the internode 1 or pith specific responsive comparing to the whole internode.
[truncated: 94 more rows]

[truncated: 2 more sheets: Table S3, Table S4 Primers]
